# Supplementary material for: Degradable poly(β-amino ester) microparticles for cleansing products and food fortification
Source: Nat Chem Eng. 2024 Dec 6;2(1):77–89. doi: 10.1038/s44286-024-00151-0 (PMC11782087; doi:10.1038/s44286-024-00151-0)
Supplement: Supplementary file 3 — Statistical source data. [file 44286_2024_151_MOESM3_ESM.xlsx]

## Sheet: Figure 1d
P3	P4	P5
69.8	77.4	72.2
73.6	70.4	72.7
70.6	81	90
65.5	72.1	85.3
68.8	71.6	75.2
