# Supplementary material for: Degradable poly(β-amino ester) microparticles for cleansing products and food fortification
Source: Nat Chem Eng. 2024 Dec 6;2(1):77–89. doi: 10.1038/s44286-024-00151-0 (PMC11782087; doi:10.1038/s44286-024-00151-0)
Supplement: Supplementary file 4 — Statistical source data. [file 44286_2024_151_MOESM4_ESM.xlsx]

## Sheet: Figure 2b
Time (hr)	NMR			GPC
0	100	100	100	100
0.5	71.9298	90.0052	89.3976	87.1948
1	33.2237	48.7637	58.7781	19.8906
1.5	13.7807	23.3786	22.4611	7.82814
2	5.80021	4.52489	6.84071	4.89259

## Sheet: Figure 2d
Raw polymer	Mw (g/mol)	dW/dLogM	Boiled	Mw (g/mol)	dW/dLogM
	9701	0		4069	0.00240396
	9688	0		4064	0.00242783
	9676	0		4059	0.00245226
	9663	0		4054	0.00247724
	9651	0		4048	0.00250277
	9638	0		4043	0.00252882
	9625	0		4038	0.00255538
	9613	0		4032	0.00258245
	9600	0		4027	0.00261003
	9588	0		4022	0.00263813
	9576	0		4017	0.00266676
	9563	0		4012	0.00269595
	9551	0		4006	0.00272569
	9538	0		4001	0.002756
	9526	0		3996	0.00278689
	9513	0		3991	0.00281838
	9501	0		3986	0.00285047
	9489	0		3980	0.00288318
	9476	0		3975	0.00291651
	9464	0		3970	0.00295049
	9452	0		3965	0.0029851
	9440	0		3960	0.00302038
	9427	0		3955	0.00305632
	9415	0		3949	0.00309294
	9403	0		3944	0.00313025
	9391	0		3939	0.00316825
	9378	0		3934	0.00320695
	9366	0		3929	0.00324636
	9354	0		3924	0.00328649
	9342	0		3919	0.00332734
	9330	0		3914	0.00336892
	9318	0		3909	0.00341123
	9305	0		3903	0.00345427
	9293	0		3898	0.00349803
	9281	0		3893	0.00354249
	9269	0		3888	0.00358765
	9257	0		3883	0.00363349
	9245	0		3878	0.00368002
	9233	0		3873	0.00372723
	9221	0		3868	0.00377512
	9209	0		3863	0.00382371
	9197	0		3858	0.00387299
	9185	0		3853	0.00392297
	9173	0		3848	0.00397367
	9161	0		3843	0.00402513
	9149	0		3838	0.00407738
	9138	0		3833	0.00413047
	9126	0		3828	0.00418445
	9114	0		3823	0.00423935
	9102	0		3818	0.00429518
	9090	0		3813	0.00435193
	9078	0		3808	0.00440959
	9067	0		3803	0.00446812
	9055	0		3798	0.00452751
	9043	0		3793	0.00458775
	9031	0		3788	0.00464884
	9019	0		3784	0.00471082
	9008	0		3779	0.00477377
	8996	0		3774	0.00483771
	8984	0		3769	0.00490272
	8973	0		3764	0.00496884
	8961	0		3759	0.0050361
	8949	0		3754	0.00510452
	8938	0		3749	0.00517413
	8926	0		3744	0.00524493
	8915	0		3739	0.00531695
	8903	0		3735	0.0053902
	8891	0		3730	0.00546471
	8880	0		3725	0.00554051
	8868	0		3720	0.00561762
	8857	0		3715	0.00569609
	8845	0		3710	0.00577594
	8834	0		3706	0.00585721
	8822	0		3701	0.00593997
	8811	0		3696	0.00602428
	8799	0		3691	0.00611024
	8788	0		3686	0.00619793
	8777	0		3682	0.00628742
	8765	0		3677	0.0063788
	8754	0		3672	0.00647213
	8742	0		3667	0.00656747
	8731	0		3662	0.00666488
	8720	0		3658	0.0067644
	8708	0		3653	0.00686611
	8697	0		3648	0.00697004
	8686	0		3643	0.00707624
	8674	0		3639	0.00718473
	8663	0		3634	0.00729553
	8652	0		3629	0.00740868
	8641	0		3625	0.00752419
	8629	0		3620	0.00764211
	8618	0		3615	0.0077625
	8607	0		3610	0.00788545
	8596	0		3606	0.00801105
	8585	0		3601	0.00813938
	8573	0		3596	0.00827053
	8562	0		3592	0.00840461
	8551	0		3587	0.0085417
	8540	0		3582	0.00868193
	8529	0		3578	0.0088254
	8518	0		3573	0.00897224
	8507	0		3568	0.00912255
	8496	0		3564	0.00927641
	8485	0		3559	0.00943385
	8474	0		3555	0.00959487
	8463	0		3550	0.00975945
	8452	0		3545	0.00992758
	8441	0		3541	0.0100993
	8430	0		3536	0.0102745
	8419	0		3532	0.0104534
	8408	0		3527	0.0106362
	8397	0		3522	0.0108229
	8386	0		3518	0.0110137
	8375	0		3513	0.0112088
	8364	0		3509	0.0114083
	8353	0		3504	0.0116121
	8342	0		3500	0.0118203
	8332	0		3495	0.0120329
	8321	0		3490	0.0122499
	8310	0		3486	0.0124713
	8299	0		3481	0.0126972
	8288	0		3477	0.0129276
	8278	0		3472	0.0131627
	8267	0		3468	0.0134026
	8256	0		3463	0.0136474
	8245	0		3459	0.0138973
	8235	0		3454	0.0141523
	8224	0		3450	0.0144125
	8213	0		3445	0.0146779
	8203	0		3441	0.0149485
	8192	4.8357e-05		3436	0.0152244
	8181	0.00053371		3432	0.0155055
	8171	0.00142073		3427	0.015792
	8160	0.00233406		3423	0.0160838
	8149	0.00327426		3419	0.0163812
	8139	0.0042419		3414	0.0166842
	8128	0.00523758		3410	0.0169929
	8118	0.00626193		3405	0.0173073
	8107	0.00731557		3401	0.0176277
	8097	0.00839913		3396	0.0179539
	8086	0.00951323		3392	0.018286
	8076	0.0106585		3388	0.018624
	8065	0.0118353		3383	0.018968
	8055	0.0130443		3379	0.0193179
	8044	0.0142859		3374	0.0196738
	8034	0.0155605		3370	0.0200357
	8023	0.0168685		3366	0.020404
	8013	0.0182107		3361	0.0207785
	8002	0.0195874		3357	0.0211594
	7992	0.0209995		3353	0.021547
	7982	0.0224476		3348	0.0219411
	7971	0.0239325		3344	0.0223419
	7961	0.0254546		3339	0.0227493
	7951	0.0270149		3335	0.0231634
	7940	0.028614		3331	0.0235842
	7930	0.0302526		3326	0.0240117
	7920	0.0319313		3322	0.024446
	7909	0.033651		3318	0.0248872
	7899	0.0354124		3313	0.0253352
	7889	0.0372161		3309	0.0257903
	7878	0.0390632		3305	0.0262524
	7868	0.0409546		3301	0.0267216
	7858	0.0428912		3296	0.0271981
	7848	0.044874		3292	0.0276818
	7838	0.0469038		3288	0.0281729
	7827	0.0489818		3283	0.0286713
	7817	0.051109		3279	0.0291772
	7807	0.0532864		3275	0.0296906
	7797	0.0555152		3271	0.0302115
	7787	0.0577964		3266	0.03074
	7777	0.0601312		3262	0.0312762
	7767	0.0625208		3258	0.0318201
	7756	0.0649668		3254	0.0323717
	7746	0.0674705		3249	0.0329312
	7736	0.0700336		3245	0.0334985
	7726	0.0726575		3241	0.0340737
	7716	0.0753439		3237	0.0346569
	7706	0.0780944		3233	0.0352482
	7696	0.0809107		3228	0.0358476
	7686	0.0837949		3224	0.0364551
	7676	0.0867488		3220	0.037071
	7666	0.0897742		3216	0.0376952
	7656	0.092873		3212	0.0383278
	7646	0.0960475		3207	0.0389689
	7636	0.0992998		3203	0.0396186
	7626	0.102632		3199	0.0402769
	7617	0.106048		3195	0.0409439
	7607	0.109548		3191	0.0416197
	7597	0.113136		3187	0.0423041
	7587	0.116813		3183	0.0429973
	7577	0.120583		3178	0.0436993
	7567	0.124449		3174	0.0444101
	7557	0.128411		3170	0.0451298
	7548	0.132473		3166	0.0458585
	7538	0.136638		3162	0.0465963
	7528	0.140909		3158	0.0473433
	7518	0.145288		3154	0.0480996
	7508	0.149778		3150	0.0488654
	7499	0.154384		3146	0.0496406
	7489	0.159107		3141	0.0504253
	7479	0.163952		3137	0.0512195
	7469	0.168921		3133	0.0520234
	7460	0.174016		3129	0.0528369
	7450	0.179241		3125	0.0536601
	7440	0.184598		3121	0.054493
	7431	0.190091		3117	0.0553357
	7421	0.195721		3113	0.0561881
	7411	0.201491		3109	0.0570503
	7402	0.207405		3105	0.0579224
	7392	0.213464		3101	0.0588044
	7382	0.219672		3097	0.0596962
	7373	0.226032		3093	0.0605981
	7363	0.232546		3089	0.06151
	7354	0.239216		3085	0.0624319
	7344	0.246045		3081	0.0633641
	7335	0.253035		3077	0.0643063
	7325	0.260188		3073	0.0652587
	7316	0.267507		3069	0.0662212
	7306	0.274992		3065	0.0671938
	7297	0.282647		3061	0.0681764
	7287	0.290471		3057	0.0691689
	7278	0.298465		3053	0.0701715
	7268	0.30663		3049	0.071184
	7259	0.314968		3045	0.0722064
	7249	0.323479		3041	0.0732387
	7240	0.332162		3037	0.0742808
	7230	0.341019		3033	0.0753328
	7221	0.350049		3029	0.0763946
	7212	0.359252		3025	0.0774661
	7202	0.368629		3021	0.0785474
	7193	0.378178		3017	0.0796382
	7184	0.3879		3013	0.0807385
	7174	0.397791		3009	0.0818483
	7165	0.407852		3006	0.0829674
	7156	0.418079		3002	0.0840958
	7146	0.428472		2998	0.0852333
	7137	0.439028		2994	0.0863797
	7128	0.449744		2990	0.087535
	7119	0.460618		2986	0.0886988
	7109	0.471647		2982	0.0898713
	7100	0.482827		2978	0.0910521
	7091	0.494155		2974	0.0922413
	7082	0.505628		2971	0.0934387
	7072	0.517243		2967	0.0946443
	7063	0.528994		2963	0.0958578
	7054	0.540877		2959	0.0970792
	7045	0.552888		2955	0.0983083
	7036	0.565024		2951	0.0995449
	7027	0.577278		2948	0.100789
	7017	0.589646		2944	0.10204
	7008	0.602122		2940	0.103298
	6999	0.6147		2936	0.104562
	6990	0.627375		2932	0.105833
	6981	0.640141		2928	0.107111
	6972	0.652991		2925	0.108395
	6963	0.665921		2921	0.109684
	6954	0.678923		2917	0.110979
	6945	0.691992		2913	0.11228
	6936	0.705122		2909	0.113587
	6927	0.718307		2906	0.114898
	6918	0.731541		2902	0.116215
	6909	0.744816		2898	0.117537
	6900	0.758126		2894	0.118863
	6891	0.771465		2891	0.120195
	6882	0.784826		2887	0.121531
	6873	0.798203		2883	0.122871
	6864	0.811588		2879	0.124215
	6855	0.824976		2876	0.125563
	6846	0.838359		2872	0.126914
	6837	0.851732		2868	0.128269
	6828	0.865089		2864	0.129627
	6819	0.878422		2861	0.130988
	6811	0.891726		2857	0.132353
	6802	0.904995		2853	0.13372
	6793	0.918222		2850	0.13509
	6784	0.931403		2846	0.136462
	6775	0.944532		2842	0.137837
	6766	0.957602		2838	0.139214
	6758	0.970608		2835	0.140594
	6749	0.983545		2831	0.141975
	6740	0.996408		2827	0.143359
	6731	1.00919		2824	0.144744
	6723	1.02189		2820	0.146131
	6714	1.0345		2816	0.147519
	6705	1.04702		2813	0.148908
	6696	1.05944		2809	0.150299
	6688	1.07176		2805	0.151691
	6679	1.08398		2802	0.153084
	6670	1.09608		2798	0.154478
	6662	1.10808		2794	0.155873
	6653	1.11996		2791	0.157269
	6644	1.13172		2787	0.158665
	6636	1.14336		2784	0.160062
	6627	1.15487		2780	0.16146
	6619	1.16626		2776	0.162858
	6610	1.17752		2773	0.164257
	6601	1.18864		2769	0.165656
	6593	1.19964		2766	0.167055
	6584	1.21049		2762	0.168455
	6576	1.22121		2758	0.169855
	6567	1.2318		2755	0.171254
	6559	1.24224		2751	0.172654
	6550	1.25254		2748	0.174053
	6541	1.26271		2744	0.175453
	6533	1.27273		2740	0.176852
	6524	1.2826		2737	0.17825
	6516	1.29234		2733	0.179649
	6508	1.30193		2730	0.181046
	6499	1.31138		2726	0.182444
	6491	1.32068		2723	0.18384
	6482	1.32985		2719	0.185236
	6474	1.33886		2716	0.186631
	6465	1.34774		2712	0.188025
	6457	1.35648		2709	0.189419
	6449	1.36507		2705	0.190811
	6440	1.37352		2702	0.192202
	6432	1.38183		2698	0.193592
	6423	1.39		2695	0.194981
	6415	1.39804		2691	0.196369
	6407	1.40594		2688	0.197755
	6398	1.4137		2684	0.199139
	6390	1.42132		2681	0.200522
	6382	1.42881		2677	0.201903
	6374	1.43617		2674	0.203282
	6365	1.4434		2670	0.204659
	6357	1.4505		2667	0.206034
	6349	1.45747		2663	0.207407
	6340	1.46431		2660	0.208777
	6332	1.47103		2656	0.210146
	6324	1.47763		2653	0.211511
	6316	1.4841		2649	0.212874
	6308	1.49045		2646	0.214234
	6299	1.49669		2642	0.21559
	6291	1.50281		2639	0.216944
	6283	1.50881		2636	0.218293
	6275	1.5147		2632	0.219639
	6267	1.52048		2629	0.220982
	6259	1.52615		2625	0.222321
	6250	1.53171		2622	0.223655
	6242	1.53716		2619	0.224986
	6234	1.54251		2615	0.226313
	6226	1.54775		2612	0.227635
	6218	1.5529		2608	0.228952
	6210	1.55794		2605	0.230265
	6202	1.56289		2602	0.231573
	6194	1.56774		2598	0.232875
	6186	1.57249		2595	0.234172
	6178	1.57715		2591	0.235464
	6170	1.58172		2588	0.23675
	6162	1.5862		2585	0.23803
	6154	1.59059		2581	0.239305
	6146	1.5949		2578	0.240574
	6138	1.59912		2575	0.241836
	6130	1.60326		2571	0.243093
	6122	1.60731		2568	0.244343
	6114	1.61129		2565	0.245586
	6106	1.61518		2561	0.246823
	6098	1.619		2558	0.248053
	6090	1.62274		2555	0.249275
	6082	1.62641		2551	0.250491
	6074	1.63001		2548	0.251699
	6066	1.63353		2545	0.2529
	6058	1.63698		2541	0.254092
	6050	1.64036		2538	0.255278
	6043	1.64368		2535	0.256455
	6035	1.64693		2531	0.257625
	6027	1.65011		2528	0.258786
	6019	1.65323		2525	0.259939
	6011	1.65628		2522	0.261084
	6003	1.65927		2518	0.262221
	5996	1.66221		2515	0.26335
	5988	1.66508		2512	0.26447
	5980	1.66789		2509	0.265581
	5972	1.67065		2505	0.266684
	5965	1.67336		2502	0.267778
	5957	1.676		2499	0.268863
	5949	1.6786		2496	0.269939
	5941	1.68113		2492	0.271006
	5934	1.68362		2489	0.272064
	5926	1.68606		2486	0.273113
	5918	1.68844		2483	0.274153
	5910	1.69077		2479	0.275185
	5903	1.69306		2476	0.276207
	5895	1.6953		2473	0.27722
	5887	1.69749		2470	0.278224
	5880	1.69963		2466	0.279219
	5872	1.70173		2463	0.280205
	5865	1.70378		2460	0.281181
	5857	1.70579		2457	0.282148
	5849	1.70776		2454	0.283105
	5842	1.70969		2450	0.284054
	5834	1.71157		2447	0.284992
	5827	1.71341		2444	0.285922
	5819	1.71521		2441	0.286842
	5811	1.71697		2438	0.287753
	5804	1.7187		2435	0.288654
	5796	1.72038		2431	0.289547
	5789	1.72203		2428	0.29043
	5781	1.72363		2425	0.291304
	5774	1.7252		2422	0.292168
	5766	1.72674		2419	0.293024
	5759	1.72824		2416	0.29387
	5751	1.7297		2413	0.294707
	5744	1.73113		2409	0.295536
	5736	1.73252		2406	0.296355
	5729	1.73388		2403	0.297165
	5721	1.73521		2400	0.297966
	5714	1.7365		2397	0.298758
	5707	1.73776		2394	0.299541
	5699	1.73899		2391	0.300315
	5692	1.74019		2388	0.30108
	5684	1.74136		2384	0.301837
	5677	1.7425		2381	0.302585
	5670	1.7436		2378	0.303325
	5662	1.74468		2375	0.304056
	5655	1.74573		2372	0.304779
	5647	1.74675		2369	0.305493
	5640	1.74774		2366	0.306199
	5633	1.7487		2363	0.306897
	5625	1.74963		2360	0.307586
	5618	1.75054		2357	0.308268
	5611	1.75142		2354	0.308941
	5604	1.75227		2351	0.309606
	5596	1.7531		2348	0.310263
	5589	1.7539		2344	0.310912
	5582	1.75467		2341	0.311553
	5575	1.75543		2338	0.312187
	5567	1.75615		2335	0.312812
	5560	1.75686		2332	0.31343
	5553	1.75754		2329	0.31404
	5546	1.75819		2326	0.314642
	5538	1.75882		2323	0.315237
	5531	1.75943		2320	0.315825
	5524	1.76002		2317	0.316405
	5517	1.76058		2314	0.316977
	5510	1.76112		2311	0.317543
	5502	1.76164		2308	0.318101
	5495	1.76214		2305	0.318652
	5488	1.76262		2302	0.319196
	5481	1.76308		2299	0.319733
	5474	1.76352		2296	0.320263
	5467	1.76394		2293	0.320786
	5460	1.76434		2290	0.321303
	5453	1.76472		2287	0.321812
	5446	1.76508		2284	0.322315
	5438	1.76542		2281	0.322811
	5431	1.76575		2278	0.323301
	5424	1.76605		2275	0.323783
	5417	1.76634		2272	0.324259
	5410	1.76661		2269	0.324728
	5403	1.76687		2267	0.325191
	5396	1.7671		2264	0.325647
	5389	1.76732		2261	0.326096
	5382	1.76753		2258	0.326539
	5375	1.76772		2255	0.326976
	5368	1.76789		2252	0.327406
	5361	1.76805		2249	0.32783
	5354	1.76819		2246	0.328248
	5347	1.76831		2243	0.32866
	5340	1.76843		2240	0.329066
	5333	1.76852		2237	0.329465
	5326	1.76861		2234	0.329859
	5320	1.76868		2231	0.330246
	5313	1.76873		2229	0.330627
	5306	1.76878		2226	0.331002
	5299	1.7688		2223	0.33137
	5292	1.76882		2220	0.331732
	5285	1.76882		2217	0.332088
	5278	1.76881		2214	0.332437
	5271	1.76878		2211	0.332781
	5264	1.76875		2208	0.333119
	5258	1.76869		2205	0.333451
	5251	1.76863		2203	0.333778
	5244	1.76855		2200	0.334098
	5237	1.76847		2197	0.334413
	5230	1.76836		2194	0.334721
	5224	1.76825		2191	0.335024
	5217	1.76813		2188	0.335321
	5210	1.76799		2185	0.335613
	5203	1.76784		2183	0.335898
	5196	1.76768		2180	0.336178
	5190	1.76751		2177	0.336452
	5183	1.76733		2174	0.33672
	5176	1.76713		2171	0.336983
	5169	1.76693		2169	0.33724
	5163	1.76671		2166	0.337491
	5156	1.76648		2163	0.337737
	5149	1.76623		2160	0.337978
	5143	1.76598		2157	0.338213
	5136	1.76572		2154	0.338442
	5129	1.76544		2152	0.338666
	5123	1.76515		2149	0.338885
	5116	1.76485		2146	0.339098
	5109	1.76453		2143	0.339305
	5103	1.76421		2140	0.339508
	5096	1.76388		2138	0.339705
	5089	1.76353		2135	0.339896
	5083	1.76317		2132	0.340083
	5076	1.76281		2129	0.340264
	5070	1.76243		2127	0.34044
	5063	1.76204		2124	0.340612
	5056	1.76164		2121	0.340778
	5050	1.76123		2118	0.340939
	5043	1.7608		2116	0.341095
	5037	1.76037		2113	0.341246
	5030	1.75992		2110	0.341393
	5024	1.75946		2107	0.341534
	5017	1.75899		2105	0.34167
	5011	1.75851		2102	0.341802
	5004	1.75802		2099	0.341928
	4998	1.75752		2096	0.34205
	4991	1.75701		2094	0.342167
	4985	1.75648		2091	0.342279
	4978	1.75595		2088	0.342386
	4972	1.7554		2086	0.342488
	4965	1.75484		2083	0.342586
	4959	1.75427		2080	0.342679
	4952	1.75369		2077	0.342768
	4946	1.7531		2075	0.342853
	4939	1.7525		2072	0.342933
	4933	1.75189		2069	0.343009
	4927	1.75127		2067	0.34308
	4920	1.75064		2064	0.343147
	4914	1.75		2061	0.343208
	4907	1.74935		2059	0.343266
	4901	1.74869		2056	0.343318
	4895	1.74801		2053	0.343366
	4888	1.74733		2051	0.34341
	4882	1.74664		2048	0.34345
	4876	1.74593		2045	0.343485
	4869	1.74521		2043	0.343516
	4863	1.74449		2040	0.343543
	4857	1.74375		2037	0.343565
	4850	1.74301		2035	0.343583
	4844	1.74225		2032	0.343597
	4838	1.74149		2029	0.343607
	4831	1.74071		2027	0.343612
	4825	1.73993		2024	0.343612
	4819	1.73914		2021	0.343609
	4813	1.73833		2019	0.343601
	4806	1.73752		2016	0.343589
	4800	1.7367		2014	0.343573
	4794	1.73587		2011	0.343553
	4788	1.73503		2008	0.343529
	4781	1.73419		2006	0.3435
	4775	1.73333		2003	0.343468
	4769	1.73246		2001	0.34343
	4763	1.73159		1998	0.343389
	4757	1.73071		1995	0.343343
	4750	1.72981		1993	0.343292
	4744	1.72891		1990	0.343238
	4738	1.728		1988	0.343179
	4732	1.72708		1985	0.343116
	4726	1.72615		1982	0.343049
	4720	1.72522		1980	0.342977
	4714	1.72427		1977	0.342902
	4707	1.72332		1975	0.342822
	4701	1.72235		1972	0.342737
	4695	1.72138		1970	0.342648
	4689	1.7204		1967	0.342555
	4683	1.71942		1964	0.342458
	4677	1.71842		1962	0.342356
	4671	1.71742		1959	0.342249
	4665	1.71641		1957	0.342139
	4659	1.7154		1954	0.342024
	4653	1.71437		1952	0.341905
	4647	1.71334		1949	0.341781
	4641	1.7123		1947	0.341654
	4635	1.71126		1944	0.341522
	4628	1.7102		1942	0.341385
	4622	1.70914		1939	0.341244
	4616	1.70807		1937	0.341098
	4610	1.70699		1934	0.340948
	4604	1.70591		1931	0.340794
	4598	1.70482		1929	0.340635
	4593	1.70372		1926	0.340471
	4587	1.70261		1924	0.340303
	4581	1.7015		1921	0.340131
	4575	1.70039		1919	0.339954
	4569	1.69926		1916	0.339772
	4563	1.69813		1914	0.339586
	4557	1.697		1912	0.339396
	4551	1.69585		1909	0.339202
	4545	1.6947		1907	0.339003
	4539	1.69355		1904	0.338799
	4533	1.69239		1902	0.338592
	4527	1.69122		1899	0.338379
	4521	1.69005		1897	0.338163
	4516	1.68887		1894	0.337941
	4510	1.68768		1892	0.337715
	4504	1.68649		1889	0.337485
	4498	1.68529		1887	0.33725
	4492	1.68409		1884	0.337011
	4486	1.68289		1882	0.336766
	4480	1.68167		1879	0.336518
	4475	1.68046		1877	0.336264
	4469	1.67923		1875	0.336006
	4463	1.67801		1872	0.335744
	4457	1.67677		1870	0.335477
	4451	1.67554		1867	0.335205
	4446	1.67429		1865	0.33493
	4440	1.67305		1862	0.33465
	4434	1.67179		1860	0.334365
	4428	1.67054		1858	0.334076
	4423	1.66927		1855	0.333783
	4417	1.66801		1853	0.333485
	4411	1.66674		1850	0.333183
	4405	1.66547		1848	0.332877
	4400	1.66419		1846	0.332565
	4394	1.6629		1843	0.33225
	4388	1.66162		1841	0.33193
	4382	1.66032		1838	0.331606
	4377	1.65903		1836	0.331278
	4371	1.65773		1834	0.330945
	4365	1.65642		1831	0.330608
	4360	1.65511		1829	0.330267
	4354	1.6538		1826	0.329922
	4348	1.65248		1824	0.329573
	4343	1.65115		1822	0.32922
	4337	1.64983		1819	0.328862
	4331	1.6485		1817	0.328501
	4326	1.64716		1815	0.328136
	4320	1.64582		1812	0.327766
	4315	1.64448		1810	0.327392
	4309	1.64313		1808	0.327015
	4303	1.64178		1805	0.326634
	4298	1.64043		1803	0.326248
	4292	1.63907		1801	0.325859
	4287	1.63771		1798	0.325466
	4281	1.63634		1796	0.325069
	4276	1.63496		1793	0.324669
	4270	1.63359		1791	0.324265
	4264	1.63221		1789	0.323857
	4259	1.63082		1787	0.323446
	4253	1.62943		1784	0.323032
	4248	1.62804		1782	0.322614
	4242	1.62664		1780	0.322192
	4237	1.62523		1777	0.321768
	4231	1.62382		1775	0.32134
	4226	1.62241		1773	0.320909
	4220	1.62099		1770	0.320474
	4215	1.61957		1768	0.320037
	4209	1.61815		1766	0.319596
	4204	1.61672		1763	0.319152
	4198	1.61529		1761	0.318705
	4193	1.61385		1759	0.318256
	4187	1.61241		1757	0.317803
	4182	1.61096		1754	0.317348
	4177	1.60951		1752	0.316889
	4171	1.60805		1750	0.316428
	4166	1.60659		1747	0.315964
	4160	1.60513		1745	0.315498
	4155	1.60366		1743	0.315029
	4150	1.60218		1741	0.314557
	4144	1.6007		1738	0.314082
	4139	1.59922		1736	0.313605
	4133	1.59773		1734	0.313125
	4128	1.59624		1732	0.312643
	4123	1.59474		1729	0.312158
	4117	1.59324		1727	0.311671
	4112	1.59174		1725	0.311182
	4107	1.59023		1723	0.31069
	4101	1.58871		1720	0.310196
	4096	1.5872		1718	0.3097
	4091	1.58567		1716	0.309201
	4085	1.58415		1714	0.308701
	4080	1.58261		1711	0.308198
	4075	1.58108		1709	0.307694
	4069	1.57954		1707	0.307187
	4064	1.57799		1705	0.306679
	4059	1.57644		1703	0.306168
	4054	1.57489		1700	0.305655
	4048	1.57333		1698	0.30514
	4043	1.57177		1696	0.304623
	4038	1.57021		1694	0.304105
	4032	1.56864		1692	0.303584
	4027	1.56707		1689	0.303062
	4022	1.56549		1687	0.302537
	4017	1.56391		1685	0.302011
	4012	1.56233		1683	0.301484
	4006	1.56074		1681	0.300955
	4001	1.55915		1678	0.300424
	3996	1.55755		1676	0.299892
	3991	1.55595		1674	0.299358
	3986	1.55435		1672	0.298823
	3980	1.55275		1670	0.298287
	3975	1.55114		1668	0.297749
	3970	1.54952		1665	0.29721
	3965	1.54791		1663	0.296669
	3960	1.54628		1661	0.296126
	3955	1.54466		1659	0.295582
	3949	1.54303		1657	0.295037
	3944	1.5414		1655	0.29449
	3939	1.53977		1652	0.293943
	3934	1.53814		1650	0.293394
	3929	1.5365		1648	0.292844
	3924	1.53486		1646	0.292293
	3919	1.53321		1644	0.291741
	3914	1.53157		1642	0.291189
	3909	1.52992		1640	0.290635
	3903	1.52827		1637	0.29008
	3898	1.52661		1635	0.289524
	3893	1.52496		1633	0.288968
	3888	1.52329		1631	0.28841
	3883	1.52163		1629	0.287852
	3878	1.51997		1627	0.287293
	3873	1.5183		1625	0.286734
	3868	1.51663		1623	0.286174
	3863	1.51496		1620	0.285613
	3858	1.51328		1618	0.285052
	3853	1.51161		1616	0.284491
	3848	1.50993		1614	0.283929
	3843	1.50825		1612	0.283366
	3838	1.50657		1610	0.282803
	3833	1.50488		1608	0.282239
	3828	1.5032		1606	0.281675
	3823	1.50151		1604	0.28111
	3818	1.49982		1602	0.280545
	3813	1.49812		1600	0.27998
	3808	1.49643		1597	0.279414
	3803	1.49473		1595	0.278848
	3798	1.49303		1593	0.278283
	3793	1.49133		1591	0.277717
	3788	1.48963		1589	0.277151
	3784	1.48792		1587	0.276585
	3779	1.48622		1585	0.276019
	3774	1.48451		1583	0.275453
	3769	1.4828		1581	0.274887
	3764	1.48109		1579	0.274321
	3759	1.47938		1577	0.273756
	3754	1.47766		1575	0.27319
	3749	1.47594		1573	0.272625
	3744	1.47422		1571	0.27206
	3739	1.4725		1569	0.271495
	3735	1.47078		1567	0.27093
	3730	1.46905		1565	0.270365
	3725	1.46732		1563	0.269801
	3720	1.4656		1561	0.269237
	3715	1.46386		1558	0.268674
	3710	1.46213		1556	0.268111
	3706	1.4604		1554	0.267549
	3701	1.45866		1552	0.266987
	3696	1.45692		1550	0.266425
	3691	1.45518		1548	0.265865
	3686	1.45344		1546	0.265305
	3682	1.45169		1544	0.264745
	3677	1.44995		1542	0.264187
	3672	1.4482		1540	0.263629
	3667	1.44645		1538	0.263072
	3662	1.44469		1536	0.262516
	3658	1.44294		1534	0.261961
	3653	1.44118		1532	0.261407
	3648	1.43942		1530	0.260854
	3643	1.43766		1528	0.260302
	3639	1.4359		1526	0.259752
	3634	1.43414		1524	0.259202
	3629	1.43237		1522	0.258654
	3625	1.4306		1520	0.258107
	3620	1.42883		1518	0.257562
	3615	1.42706		1516	0.257019
	3610	1.42529		1515	0.256477
	3606	1.42351		1513	0.255937
	3601	1.42173		1511	0.2554
	3596	1.41995		1509	0.254864
	3592	1.41817		1507	0.25433
	3587	1.41638		1505	0.253799
	3582	1.4146		1503	0.25327
	3578	1.41281		1501	0.252743
	3573	1.41102		1499	0.252219
	3568	1.40923		1497	0.251698
	3564	1.40743		1495	0.25118
	3559	1.40564		1493	0.250666
	3555	1.40384		1491	0.250156
	3550	1.40204		1489	0.249649
	3545	1.40024		1487	0.249147
	3541	1.39844		1485	0.248648
	3536	1.39663		1483	0.248155
	3532	1.39482		1481	0.247666
	3527	1.39301		1479	0.247183
	3522	1.3912		1478	0.246704
	3518	1.38939		1476	0.246232
	3513	1.38757		1474	0.245766
	3509	1.38575		1472	0.245306
	3504	1.38393		1470	0.244854
	3500	1.38211		1468	0.244409
	3495	1.38028		1466	0.243972
	3490	1.37845		1464	0.243544
	3486	1.37662		1462	0.243124
	3481	1.37479		1460	0.242714
	3477	1.37296		1458	0.242314
	3472	1.37112		1457	0.241924
	3468	1.36928		1455	0.241545
	3463	1.36744		1453	0.241178
	3459	1.3656		1451	0.240824
	3454	1.36376		1449	0.240483
	3450	1.36191		1447	0.240156
	3445	1.36006		1445	0.239845
	3441	1.35821		1443	0.23955
	3436	1.35636		1441	0.239271
	3432	1.35451		1440	0.23901
	3427	1.35265		1438	0.238767
	3423	1.35079		1436	0.238544
	3419	1.34892		1434	0.238341
	3414	1.34706		1432	0.238159
	3410	1.34519		1430	0.237999
	3405	1.34332		1428	0.237863
	3401	1.34144		1427	0.237751
	3396	1.33957		1425	0.237666
	3392	1.33769		1423	0.237607
	3388	1.33581		1421	0.237578
	3383	1.33393		1419	0.237578
	3379	1.33204		1417	0.237608
	3374	1.33015		1415	0.237672
	3370	1.32826		1414	0.237768
	3366	1.32637		1412	0.2379
	3361	1.32448		1410	0.238068
	3357	1.32258		1408	0.238274
	3353	1.32069		1406	0.238519
	3348	1.31879		1404	0.238805
	3344	1.31689		1403	0.239134
	3339	1.31499		1401	0.239506
	3335	1.31308		1399	0.239924
	3331	1.31118		1397	0.240389
	3326	1.30927		1395	0.240902
	3322	1.30736		1394	0.241465
	3318	1.30545		1392	0.242079
	3313	1.30353		1390	0.242747
	3309	1.30162		1388	0.243469
	3305	1.2997		1386	0.244247
	3301	1.29778		1385	0.245083
	3296	1.29586		1383	0.245978
	3292	1.29394		1381	0.246934
	3288	1.29202		1379	0.247952
	3283	1.2901		1377	0.249035
	3279	1.28818		1376	0.250182
	3275	1.28626		1374	0.251396
	3271	1.28433		1372	0.252678
	3266	1.28241		1370	0.25403
	3262	1.28048		1368	0.255453
	3258	1.27856		1367	0.256948
	3254	1.27663		1365	0.258516
	3249	1.2747		1363	0.260158
	3245	1.27277		1361	0.261877
	3241	1.27084		1360	0.263672
	3237	1.26891		1358	0.265545
	3233	1.26698		1356	0.267497
	3228	1.26505		1354	0.269529
	3224	1.26312		1353	0.271641
	3220	1.26119		1351	0.273836
	3216	1.25925		1349	0.276113
	3212	1.25732		1347	0.278473
	3207	1.25539		1345	0.280918
	3203	1.25346		1344	0.283447
	3199	1.25153		1342	0.286062
	3195	1.24959		1340	0.288762
	3191	1.24766		1339	0.291549
	3187	1.24573		1337	0.294422
	3183	1.2438		1335	0.297383
	3178	1.24187		1333	0.300432
	3174	1.23993		1332	0.303568
	3170	1.238		1330	0.306792
	3166	1.23607		1328	0.310104
	3162	1.23415		1326	0.313504
	3158	1.23222		1325	0.316993
	3154	1.23029		1323	0.320571
	3150	1.22836		1321	0.324237
	3146	1.22644		1319	0.327991
	3141	1.22451		1318	0.331834
	3137	1.22259		1316	0.335765
	3133	1.22066		1314	0.339784
	3129	1.21874		1313	0.343892
	3125	1.21681		1311	0.348087
	3121	1.21489		1309	0.35237
	3117	1.21297		1308	0.356741
	3113	1.21105		1306	0.361199
	3109	1.20913		1304	0.365744
	3105	1.20721		1302	0.370376
	3101	1.20529		1301	0.375094
	3097	1.20338		1299	0.379899
	3093	1.20147		1297	0.384789
	3089	1.19956		1296	0.389765
	3085	1.19765		1294	0.394826
	3081	1.19574		1292	0.399972
	3077	1.19384		1291	0.405203
	3073	1.19194		1289	0.410519
	3069	1.19004		1287	0.41592
	3065	1.18814		1286	0.421405
	3061	1.18625		1284	0.426975
	3057	1.18436		1282	0.432629
	3053	1.18247		1281	0.438366
	3049	1.18058		1279	0.444188
	3045	1.1787		1277	0.450094
	3041	1.17682		1276	0.456083
	3037	1.17495		1274	0.462156
	3033	1.17307		1272	0.468313
	3029	1.17121		1271	0.474553
	3025	1.16934		1269	0.480877
	3021	1.16748		1267	0.487284
	3017	1.16563		1266	0.493775
	3013	1.16378		1264	0.500349
	3009	1.16193		1262	0.507008
	3006	1.16009		1261	0.513751
	3002	1.15825		1259	0.520579
	2998	1.15642		1258	0.527491
	2994	1.15459		1256	0.534488
	2990	1.15277		1254	0.541571
	2986	1.15095		1253	0.548739
	2982	1.14914		1251	0.555994
	2978	1.14734		1249	0.563334
	2974	1.14554		1248	0.570761
	2971	1.14375		1246	0.578274
	2967	1.14196		1244	0.585875
	2963	1.14018		1243	0.593564
	2959	1.1384		1241	0.60134
	2955	1.13663		1240	0.609205
	2951	1.13487		1238	0.617159
	2948	1.13311		1236	0.625202
	2944	1.13136		1235	0.633334
	2940	1.12962		1233	0.641557
	2936	1.12788		1232	0.649871
	2932	1.12615		1230	0.658276
	2928	1.12443		1228	0.666772
	2925	1.12271		1227	0.675361
	2921	1.12101		1225	0.684042
	2917	1.11931		1224	0.692816
	2913	1.11761		1222	0.701684
	2909	1.11593		1220	0.710645
	2906	1.11425		1219	0.719701
	2902	1.11258		1217	0.728851
	2898	1.11092		1216	0.738097
	2894	1.10926		1214	0.747439
	2891	1.10762		1213	0.756877
	2887	1.10598		1211	0.766412
	2883	1.10435		1209	0.776044
	2879	1.10273		1208	0.785774
	2876	1.10112		1206	0.795603
	2872	1.09951		1205	0.80553
	2868	1.09792		1203	0.815556
	2864	1.09633		1202	0.825682
	2861	1.09475		1200	0.835907
	2857	1.09318		1198	0.846233
	2853	1.09162		1197	0.85666
	2850	1.09006		1195	0.867188
	2846	1.08852		1194	0.877817
	2842	1.08698		1192	0.88855
	2838	1.08545		1191	0.899384
	2835	1.08393		1189	0.910323
	2831	1.08242		1188	0.921364
	2827	1.08092		1186	0.93251
	2824	1.07943		1184	0.943761
	2820	1.07794		1183	0.955116
	2816	1.07647		1181	0.966577
	2813	1.07501		1180	0.978143
	2809	1.07355		1178	0.989816
	2805	1.0721		1177	1.0016
	2802	1.07067		1175	1.01348
	2798	1.06924		1174	1.02548
	2794	1.06782		1172	1.03758
	2791	1.06642		1171	1.04979
	2787	1.06502		1169	1.06211
	2784	1.06363		1168	1.07454
	2780	1.06225		1166	1.08708
	2776	1.06088		1165	1.09973
	2773	1.05952		1163	1.11249
	2769	1.05817		1162	1.12537
	2766	1.05684		1160	1.13836
	2762	1.05551		1159	1.15145
	2758	1.05419		1157	1.16467
	2755	1.05288		1156	1.17799
	2751	1.05158		1154	1.19143
	2748	1.05029		1153	1.20499
	2744	1.04901		1151	1.21866
	2740	1.04775		1150	1.23245
	2737	1.04649		1148	1.24635
	2733	1.04524		1147	1.26037
	2730	1.044		1145	1.27451
	2726	1.04277		1144	1.28877
	2723	1.04155		1142	1.30314
	2719	1.04035		1141	1.31764
	2716	1.03915		1139	1.33226
	2712	1.03797		1138	1.347
	2709	1.0368		1136	1.36186
	2705	1.03563		1135	1.37685
	2702	1.03448		1133	1.39195
	2698	1.03334		1132	1.40719
	2695	1.03221		1130	1.42254
	2691	1.03109		1129	1.43803
	2688	1.02998		1127	1.45364
	2684	1.02887		1126	1.46937
	2681	1.02778		1124	1.48524
	2677	1.02671		1123	1.50124
	2674	1.02564		1122	1.51736
	2670	1.02458		1120	1.53362
	2667	1.02353		1119	1.55001
	2663	1.02249		1117	1.56654
	2660	1.02146		1116	1.58319
	2656	1.02045		1114	1.59999
	2653	1.01944		1113	1.61692
	2649	1.01844		1111	1.63398
	2646	1.01746		1110	1.65119
	2642	1.01648		1108	1.66853
	2639	1.01551		1107	1.68602
	2636	1.01456		1106	1.70365
	2632	1.01361		1104	1.72142
	2629	1.01268		1103	1.73933
	2625	1.01175		1101	1.75739
	2622	1.01083		1100	1.77559
	2619	1.00993		1098	1.79394
	2615	1.00903		1097	1.81244
	2612	1.00814		1096	1.83109
	2608	1.00726		1094	1.84989
	2605	1.00639		1093	1.86884
	2602	1.00552		1091	1.88794
	2598	1.00467		1090	1.9072
	2595	1.00382		1088	1.92661
	2591	1.00299		1087	1.94617
	2588	1.00216		1086	1.96589
	2585	1.00133		1084	1.98577
	2581	1.00052		1083	2.00581
	2578	0.999717		1081	2.026
	2575	0.998921		1080	2.04635
	2571	0.998134		1079	2.06686
	2568	0.997354		1077	2.08753
	2565	0.996581		1076	2.10836
	2561	0.995817		1074	2.12935
	2558	0.995059		1073	2.15051
	2555	0.994308		1072	2.17182
	2551	0.993565		1070	2.19329
	2548	0.992827		1069	2.21493
	2545	0.992096		1067	2.23672
	2541	0.991372		1066	2.25868
	2538	0.990653		1065	2.2808
	2535	0.989941		1063	2.30307
	2531	0.989234		1062	2.32551
	2528	0.988533		1061	2.3481
	2525	0.987838		1059	2.37085
	2522	0.987148		1058	2.39376
	2518	0.986464		1056	2.41682
	2515	0.985785		1055	2.44004
	2512	0.985111		1054	2.46341
	2509	0.984443		1052	2.48694
	2505	0.98378		1051	2.51061
	2502	0.983122		1050	2.53443
	2499	0.982469		1048	2.55839
	2496	0.981821		1047	2.5825
	2492	0.981177		1045	2.60676
	2489	0.980537		1044	2.63115
	2486	0.979901		1043	2.65568
	2483	0.979268		1041	2.68034
	2479	0.978638		1040	2.70513
	2476	0.978012		1039	2.73005
	2473	0.977388		1037	2.7551
	2470	0.976767		1036	2.78027
	2466	0.97615		1035	2.80555
	2463	0.975536		1033	2.83096
	2460	0.974925		1032	2.85647
	2457	0.974316		1031	2.88209
	2454	0.973711		1029	2.90782
	2450	0.973108		1028	2.93365
	2447	0.972507		1027	2.95957
	2444	0.971909		1025	2.98559
	2441	0.971312		1024	3.01169
	2438	0.970717		1023	3.03788
	2435	0.970124		1021	3.06414
	2431	0.969533		1020	3.09048
	2428	0.968942		1019	3.11689
	2425	0.968353		1017	3.14337
	2422	0.967765		1016	3.16991
	2419	0.967179		1015	3.1965
	2416	0.966592		1013	3.22314
	2413	0.966007		1012	3.24984
	2409	0.965422		1011	3.27657
	2406	0.964838		1009	3.30334
	2403	0.964254		1008	3.33014
	2400	0.96367		1007	3.35697
	2397	0.963087		1005	3.38382
	2394	0.962504		1004	3.41069
	2391	0.961922		1003	3.43757
	2388	0.96134		1002	3.46446
	2384	0.960759		1000	3.49135
	2381	0.960179		999	3.51824
	2378	0.959599		998	3.54512
	2375	0.959019		996	3.572
	2372	0.958439		995	3.59885
	2369	0.957859		994	3.62569
	2366	0.95728		992	3.6525
	2363	0.9567		991	3.67928
	2360	0.95612		990	3.70603
	2357	0.95554		989	3.73274
	2354	0.954959		987	3.75941
	2351	0.954378		986	3.78603
	2348	0.953796		985	3.8126
	2344	0.953214		983	3.83912
	2341	0.952632		982	3.86558
	2338	0.952049		981	3.89197
	2335	0.951467		980	3.91831
	2332	0.950885		978	3.94457
	2329	0.950304		977	3.97076
	2326	0.949722		976	3.99688
	2323	0.949141		975	4.02292
	2320	0.94856		973	4.04888
	2317	0.94798		972	4.07476
	2314	0.947399		971	4.10055
	2311	0.946819		970	4.12625
	2308	0.946239		968	4.15186
	2305	0.945659		967	4.17738
	2302	0.945079		966	4.2028
	2299	0.944499		964	4.22812
	2296	0.943919		963	4.25335
	2293	0.943338		962	4.27847
	2290	0.942758		961	4.30349
	2287	0.942179		959	4.32841
	2284	0.9416		958	4.35322
	2281	0.941023		957	4.37792
	2278	0.940446		956	4.40252
	2275	0.939872		954	4.42701
	2272	0.939298		953	4.45138
	2269	0.938725		952	4.47565
	2267	0.938153		951	4.4998
	2264	0.937582		950	4.52384
	2261	0.937011		948	4.54776
	2258	0.936441		947	4.57158
	2255	0.935871		946	4.59527
	2252	0.935302		945	4.61885
	2249	0.934734		943	4.64232
	2246	0.934166		942	4.66567
	2243	0.933598		941	4.6889
	2240	0.933031		940	4.71201
	2237	0.932465		938	4.73501
	2234	0.9319		937	4.75789
	2231	0.931336		936	4.78065
	2229	0.930773		935	4.80329
	2226	0.930212		934	4.82581
	2223	0.929651		932	4.84821
	2220	0.929092		931	4.87049
	2217	0.928533		930	4.89265
	2214	0.927975		929	4.91468
	2211	0.927416		928	4.9366
	2208	0.926858		926	4.95839
	2205	0.926301		925	4.98005
	2203	0.925743		924	5.00159
	2200	0.925185		923	5.023
	2197	0.924628		922	5.04428
	2194	0.924072		920	5.06544
	2191	0.923515		919	5.08646
	2188	0.92296		918	5.10735
	2185	0.922404		917	5.12811
	2183	0.921849		916	5.14873
	2180	0.921294		914	5.16921
	2177	0.920738		913	5.18955
	2174	0.920183		912	5.20975
	2171	0.919627		911	5.2298
	2169	0.91907		910	5.2497
	2166	0.918514		908	5.26946
	2163	0.917957		907	5.28906
	2160	0.917399		906	5.30851
	2157	0.91684		905	5.32779
	2154	0.916282		904	5.34691
	2152	0.915722		903	5.36587
	2149	0.915162		901	5.38465
	2146	0.914602		900	5.40326
	2143	0.914042		899	5.42169
	2140	0.913481		898	5.43994
	2138	0.91292		897	5.458
	2135	0.912358		896	5.47587
	2132	0.911796		894	5.49354
	2129	0.911234		893	5.51102
	2127	0.910672		892	5.52828
	2124	0.910109		891	5.54534
	2121	0.909545		890	5.56217
	2118	0.908981		889	5.57879
	2116	0.908416		887	5.59517
	2113	0.90785		886	5.61133
	2110	0.907284		885	5.62724
	2107	0.906716		884	5.64291
	2105	0.906148		883	5.65833
	2102	0.905579		882	5.67349
	2099	0.90501		881	5.68839
	2096	0.904442		879	5.70302
	2094	0.903873		878	5.71737
	2091	0.903304		877	5.73144
	2088	0.902736		876	5.74522
	2086	0.902168		875	5.75871
	2083	0.9016		874	5.77189
	2080	0.901031		873	5.78477
	2077	0.900462		871	5.79733
	2075	0.899893		870	5.80957
	2072	0.899324		869	5.82148
	2069	0.898754		868	5.83306
	2067	0.898185		867	5.8443
	2064	0.897616		866	5.85519
	2061	0.897047		865	5.86572
	2059	0.896479		864	5.8759
	2056	0.895911		862	5.88571
	2053	0.895343		861	5.89515
	2051	0.894777		860	5.90421
	2048	0.894211		859	5.91288
	2045	0.893646		858	5.92117
	2043	0.893081		857	5.92906
	2040	0.892518		856	5.93654
	2037	0.891954		855	5.94362
	2035	0.891392		853	5.95028
	2032	0.890829		852	5.95653
	2029	0.890267		851	5.96235
	2027	0.889705		850	5.96774
	2024	0.889143		849	5.9727
	2021	0.888582		848	5.97722
	2019	0.888021		847	5.9813
	2016	0.887461		846	5.98493
	2014	0.886901		845	5.98812
	2011	0.886342		844	5.99085
	2008	0.885783		842	5.99312
	2006	0.885225		841	5.99493
	2003	0.884667		840	5.99627
	2001	0.884109		839	5.99715
	1998	0.883551		838	5.99756
	1995	0.882992		837	5.9975
	1993	0.882434		836	5.99697
	1990	0.881876		835	5.99596
	1988	0.881317		834	5.99448
	1985	0.880759		833	5.99252
	1982	0.8802		832	5.99008
	1980	0.879641		830	5.98716
	1977	0.879082		829	5.98377
	1975	0.878522		828	5.9799
	1972	0.877962		827	5.97555
	1970	0.877402		826	5.97072
	1967	0.87684		825	5.96542
	1964	0.876278		824	5.95965
	1962	0.875715		823	5.9534
	1959	0.875151		822	5.94669
	1957	0.874586		821	5.93951
	1954	0.874021		820	5.93186
	1952	0.873454		819	5.92376
	1949	0.872886		818	5.9152
	1947	0.872317		817	5.90619
	1944	0.871748		816	5.89673
	1942	0.871177		814	5.88683
	1939	0.870604		813	5.87649
	1937	0.870031		812	5.86572
	1934	0.869456		811	5.85453
	1931	0.86888		810	5.84291
	1929	0.868303		809	5.83089
	1926	0.867725		808	5.81846
	1924	0.867145		807	5.80563
	1921	0.866565		806	5.79242
	1919	0.865983		805	5.77882
	1916	0.8654		804	5.76485
	1914	0.864816		803	5.75052
	1912	0.864231		802	5.73583
	1909	0.863645		801	5.7208
	1907	0.863058		800	5.70544
	1904	0.86247		799	5.68976
	1902	0.861881		798	5.67376
	1899	0.861291		797	5.65747
	1897	0.860701		796	5.64088
	1894	0.860109		795	5.62402
	1892	0.859517		794	5.6069
	1889	0.858924		793	5.58952
	1887	0.85833		791	5.57191
	1884	0.857735		790	5.55407
	1882	0.85714		789	5.53603
	1879	0.856543		788	5.51778
	1877	0.855946		787	5.49936
	1875	0.855348		786	5.48077
	1872	0.85475		785	5.46203
	1870	0.854152		784	5.44315
	1867	0.853554		783	5.42415
	1865	0.852956		782	5.40505
	1862	0.852359		781	5.38586
	1860	0.851762		780	5.36661
	1858	0.851166		779	5.34729
	1855	0.850569		778	5.32794
	1853	0.849972		777	5.30857
	1850	0.849375		776	5.2892
	1848	0.848777		775	5.26985
	1846	0.848179		774	5.25053
	1843	0.847581		773	5.23127
	1841	0.846983		772	5.21208
	1838	0.846385		771	5.19298
	1836	0.845788		770	5.17399
	1834	0.845191		769	5.15513
	1831	0.844594		768	5.13642
	1829	0.843997		767	5.11788
	1826	0.8434		766	5.09953
	1824	0.842803		765	5.08138
	1822	0.842206		764	5.06347
	1819	0.841609		763	5.0458
	1817	0.841012		762	5.0284
	1815	0.840415		761	5.01129
	1812	0.839818		760	4.99449
	1810	0.839222		759	4.97803
	1808	0.838625		758	4.96191
	1805	0.838029		757	4.94616
	1803	0.837433		756	4.93081
	1801	0.836836		755	4.91586
	1798	0.836239		754	4.90135
	1796	0.83564		753	4.8873
	1793	0.835041		752	4.87371
	1791	0.83444		751	4.86063
	1789	0.833839		750	4.84805
	1787	0.833236		749	4.83601
	1784	0.832634		748	4.82453
	1782	0.832031		747	4.81362
	1780	0.831429		746	4.80331
	1777	0.830826		746	4.79361
	1775	0.830223		745	4.78455
	1773	0.829619		744	4.77614
	1770	0.829014		743	4.7684
	1768	0.828408		742	4.76135
	1766	0.8278		741	4.75502
	1763	0.82719		740	4.74941
	1761	0.826579		739	4.74454
	1759	0.825966		738	4.74045
	1757	0.825353		737	4.73713
	1754	0.824738		736	4.73461
	1752	0.824122		735	4.73291
	1750	0.823505		734	4.73204
	1747	0.822887		733	4.73202
	1745	0.822268		732	4.73286
	1743	0.821648		731	4.73458
	1741	0.821027		730	4.73719
	1738	0.820404		729	4.74071
	1736	0.819779		728	4.74515
	1734	0.819154		727	4.75052
	1732	0.818526		726	4.75684
	1729	0.817898		725	4.76412
	1727	0.817267
	1725	0.816635
	1723	0.816001
	1720	0.815366
	1718	0.814728
	1716	0.814088
	1714	0.813447
	1711	0.812803
	1709	0.812158
	1707	0.811511
	1705	0.810863
	1703	0.810213
	1700	0.809563
	1698	0.808911
	1696	0.808259
	1694	0.807605
	1692	0.80695
	1689	0.806294
	1687	0.805636
	1685	0.804976
	1683	0.804315
	1681	0.803652
	1678	0.802988
	1676	0.802323
	1674	0.801655
	1672	0.800987
	1670	0.800317
	1668	0.799647
	1665	0.798975
	1663	0.798302
	1661	0.797629
	1659	0.796954
	1657	0.796279
	1655	0.795604
	1652	0.794927
	1650	0.79425
	1648	0.793571
	1646	0.792892
	1644	0.792213
	1642	0.791532
	1640	0.790851
	1637	0.790168
	1635	0.789486
	1633	0.788802
	1631	0.788118
	1629	0.787433
	1627	0.786748
	1625	0.786062
	1623	0.785376
	1620	0.78469
	1618	0.784002
	1616	0.783315
	1614	0.782627
	1612	0.781938
	1610	0.781249
	1608	0.780559
	1606	0.779869
	1604	0.779178
	1602	0.778487
	1600	0.777796
	1597	0.777104
	1595	0.776411
	1593	0.775719
	1591	0.775025
	1589	0.774331
	1587	0.773636
	1585	0.772941
	1583	0.772244
	1581	0.771547
	1579	0.77085
	1577	0.770151
	1575	0.769453
	1573	0.768753
	1571	0.768054
	1569	0.767354
	1567	0.766653
	1565	0.765952
	1563	0.765251
	1561	0.764549
	1558	0.763847
	1556	0.763144
	1554	0.762441
	1552	0.761736
	1550	0.761031
	1548	0.760324
	1546	0.759617
	1544	0.758909
	1542	0.7582
	1540	0.757491
	1538	0.756782
	1536	0.756074
	1534	0.755365
	1532	0.754656
	1530	0.753947
	1528	0.753237
	1526	0.752526
	1524	0.751815
	1522	0.751102
	1520	0.750389
	1518	0.749676
	1516	0.748961
	1515	0.748247
	1513	0.747532
	1511	0.746816
	1509	0.746101
	1507	0.745386
	1505	0.744671
	1503	0.743957
	1501	0.743243
	1499	0.74253
	1497	0.741817
	1495	0.741104
	1493	0.740391
	1491	0.739679
	1489	0.738966
	1487	0.738254
	1485	0.737541
	1483	0.73683
	1481	0.736118
	1479	0.735407
	1478	0.734697
	1476	0.733987
	1474	0.733278
	1472	0.732569
	1470	0.731862
	1468	0.731155
	1466	0.730448
	1464	0.729743
	1462	0.729039
	1460	0.728335
	1458	0.727633
	1457	0.726932
	1455	0.726233
	1453	0.725534
	1451	0.724837
	1449	0.724141
	1447	0.723446
	1445	0.722753
	1443	0.72206
	1441	0.721369
	1440	0.720678
	1438	0.71999
	1436	0.719302
	1434	0.718616
	1432	0.717931
	1430	0.717248
	1428	0.716565
	1427	0.715884
	1425	0.715205
	1423	0.714526
	1421	0.713848
	1419	0.713172
	1417	0.712496
	1415	0.711822
	1414	0.71115
	1412	0.710478
	1410	0.709808
	1408	0.70914
	1406	0.708472
	1404	0.707806
	1403	0.707141
	1401	0.706478
	1399	0.705815
	1397	0.705154
	1395	0.704493
	1394	0.703834
	1392	0.703176
	1390	0.702518
	1388	0.701862
	1386	0.701206
	1385	0.700552
	1383	0.699898
	1381	0.699246
	1379	0.698595
	1377	0.697946
	1376	0.697297
	1374	0.69665
	1372	0.696003
	1370	0.695358
	1368	0.694715
	1367	0.694072
	1365	0.69343
	1363	0.69279
	1361	0.69215
	1360	0.691512
	1358	0.690874
	1356	0.690238
	1354	0.689603
	1353	0.688969
	1351	0.688338
	1349	0.687708
	1347	0.687081
	1345	0.686456
	1344	0.685832
	1342	0.685211
	1340	0.68459
	1339	0.683971
	1337	0.683353
	1335	0.682736
	1333	0.682121
	1332	0.681508
	1330	0.680896
	1328	0.680287
	1326	0.67968
	1325	0.679075
	1323	0.678472
	1321	0.677871
	1319	0.677272
	1318	0.676675
	1316	0.676079
	1314	0.675486
	1313	0.674895
	1311	0.674306
	1309	0.673719
	1308	0.673135
	1306	0.672553
	1304	0.671973
	1302	0.671395
	1301	0.670819
	1299	0.670245
	1297	0.669672
	1296	0.669102
	1294	0.668533
	1292	0.667966
	1291	0.6674
	1289	0.666837
	1287	0.666275
	1286	0.665715
	1284	0.665158
	1282	0.664601
	1281	0.664047
	1279	0.663495
	1277	0.662944
	1276	0.662395
	1274	0.661847
	1272	0.661301
	1271	0.660756
	1269	0.660213
	1267	0.65967
	1266	0.659129
	1264	0.658589
	1262	0.658051
	1261	0.657513
	1259	0.656978
	1258	0.656443
	1256	0.65591
	1254	0.655378
	1253	0.654848
	1251	0.654319
	1249	0.653791
	1248	0.653265
	1246	0.65274
	1244	0.652215
	1243	0.651692
	1241	0.651169
	1240	0.650647
	1238	0.650125
	1236	0.649604
	1235	0.649083
	1233	0.648563
	1232	0.648045
	1230	0.647527
	1228	0.64701
	1227	0.646495
	1225	0.645981
	1224	0.645469
	1222	0.644958
	1220	0.644449
	1219	0.64394
	1217	0.643434
	1216	0.642928
	1214	0.642424
	1213	0.64192
	1211	0.641418
	1209	0.640916
	1208	0.640415
	1206	0.639915
	1205	0.639416
	1203	0.638919
	1202	0.638423
	1200	0.637929
	1198	0.637436
	1197	0.636945
	1195	0.636456
	1194	0.635969
	1192	0.635483
	1191	0.634999
	1189	0.634517
	1188	0.634037
	1186	0.633559
	1184	0.633083
	1183	0.632609
	1181	0.632137
	1180	0.631667
	1178	0.631199
	1177	0.630733
	1175	0.630268
	1174	0.629805
	1172	0.629343
	1171	0.628883
	1169	0.628425
	1168	0.627968
	1166	0.627515
	1165	0.627063
	1163	0.626615
	1162	0.626168
	1160	0.625724
	1159	0.625283
	1157	0.624843
	1156	0.624404
	1154	0.623968
	1153	0.623532
	1151	0.623099
	1150	0.622668
	1148	0.622238
	1147	0.62181
	1145	0.621384
	1144	0.62096
	1142	0.620538
	1141	0.620117
	1139	0.619699
	1138	0.619282
	1136	0.618867
	1135	0.618454
	1133	0.618042
	1132	0.617631
	1130	0.617221
	1129	0.616812
	1127	0.616403
	1126	0.615996
	1124	0.615589
	1123	0.615184
	1122	0.614779
	1120	0.614376
	1119	0.613973
	1117	0.613572
	1116	0.613171
	1114	0.612771
	1113	0.612372
	1111	0.611974
	1110	0.611576
	1108	0.611178
	1107	0.61078
	1106	0.610383
	1104	0.609985
	1103	0.609587
	1101	0.609188
	1100	0.60879
	1098	0.608392
	1097	0.607994
	1096	0.607597
	1094	0.6072
	1093	0.606803
	1091	0.606407
	1090	0.60601
	1088	0.605613
	1087	0.605214
	1086	0.604815
	1084	0.604414
	1083	0.604013
	1081	0.603611
	1080	0.60321
	1079	0.602809
	1077	0.602409
	1076	0.602009
	1074	0.601609
	1073	0.601209
	1072	0.60081
	1070	0.600409
	1069	0.600008
	1067	0.599606
	1066	0.599204
	1065	0.598802
	1063	0.5984
	1062	0.597997
	1061	0.597595
	1059	0.597193
	1058	0.596791
	1056	0.596389
	1055	0.595987
	1054	0.595586
	1052	0.595186
	1051	0.594786
	1050	0.594386
	1048	0.593987
	1047	0.593587
	1045	0.593188
	1044	0.592789
	1043	0.592391
	1041	0.591992
	1040	0.591595
	1039	0.591198
	1037	0.590802
	1036	0.590407
	1035	0.590013
	1033	0.58962
	1032	0.589228
	1031	0.588837
	1029	0.588447
	1028	0.588059
	1027	0.587672
	1025	0.587286
	1024	0.586901
	1023	0.586517
	1021	0.586135
	1020	0.585754
	1019	0.585374
	1017	0.584996
	1016	0.584619
	1015	0.584244
	1013	0.58387
	1012	0.583497
	1011	0.583126
	1009	0.582756
	1008	0.582387
	1007	0.58202
	1005	0.581653
	1004	0.581288
	1003	0.580924
	1002	0.580562
	1000	0.580201
	999	0.579843
	998	0.579487
	996	0.579133
	995	0.57878
	994	0.578429
	992	0.57808
	991	0.577732
	990	0.577385
	989	0.577039
	987	0.576694
	986	0.576352
	985	0.576012
	983	0.575674
	982	0.575339
	981	0.575007
	980	0.574678
	978	0.574352
	977	0.574028
	976	0.573706
	975	0.573387
	973	0.573071
	972	0.572758
	971	0.572448
	970	0.572142
	968	0.57184
	967	0.571542
	966	0.571248
	964	0.570959
	963	0.570674
	962	0.570393
	961	0.570117
	959	0.569847
	958	0.569581
	957	0.569322
	956	0.56907
	954	0.568825
	953	0.568588
	952	0.56836
	951	0.568141
	950	0.56793
	948	0.567729
	947	0.567537
	946	0.567355
	945	0.567183
	943	0.567021
	942	0.566872
	941	0.566736
	940	0.566614
	938	0.566507
	937	0.566415
	936	0.56634
	935	0.566283
	934	0.566242
	932	0.56622
	931	0.566216
	930	0.566232
	929	0.566269
	928	0.566328
	926	0.56641
	925	0.566518
	924	0.566653
	923	0.566816
	922	0.567008
	920	0.567231
	919	0.567485
	918	0.567772
	917	0.568094
	916	0.568451
	914	0.568847
	913	0.569282
	912	0.569759
	911	0.570279
	910	0.570846
	908	0.57146
	907	0.572125
	906	0.572842
	905	0.573614
	904	0.574443
	903	0.575331
	901	0.576282
	900	0.577298
	899	0.578382
	898	0.579537
	897	0.580765
	896	0.582071
	894	0.583457
	893	0.584927
	892	0.586483
	891	0.588131
	890	0.589873
	889	0.591713
	887	0.593655
	886	0.595705
	885	0.597865
	884	0.600142
	883	0.60254
	882	0.605063
	881	0.607717
	879	0.610506
	878	0.613437
	877	0.616513
	876	0.61974
	875	0.623125
	874	0.626672
	873	0.630389
	871	0.634282
	870	0.638359
	869	0.642625
	868	0.647087
	867	0.651754
	866	0.656632
	865	0.661729
	864	0.667053
	862	0.672612
	861	0.678414
	860	0.684467
	859	0.690781
	858	0.697363
	857	0.704225
	856	0.711374
	855	0.718819
	853	0.726573
	852	0.734644
	851	0.743043

## Sheet: Figure 2e
1	3	5	7
8.58369	2.95455	1.35135	0.25
8.61538	2.83019	1.16505	0.11811
8.58639	2.81818	0.729167	0.218447
