# Supplementary material for: Degradable poly(β-amino ester) microparticles for cleansing products and food fortification
Source: Nat Chem Eng. 2024 Dec 6;2(1):77–89. doi: 10.1038/s44286-024-00151-0 (PMC11782087; doi:10.1038/s44286-024-00151-0)
Supplement: Supplementary file 5 — Statistical source data. [file 44286_2024_151_MOESM5_ESM.xlsx]

## Sheet: Figure 3e
Wipe	PAE = 5 mg			PAE = 15 mg			PAE = 30 mg			PAE = 60 mg			Soap only
30	95.4567	90.3213	99.7993	76.8148	72.0965	93.7586	83.3026	80.3123	60.9897	68.9864	53.5598	75.5455	110.287	100.315	95.0784
40	84.07	63.7493	88.0077	67.4374	59.6548	62.4391	64.75	73.0973	52.1448	58.1009	44.2901	62.3692	106.942	96.6529	77.124
50	59.1389	37.8179	58.9822	51.7631	38.2727	40.3008	43.1871	48.5685	27.4714	39.787	23.1406	33.6127	71.7768	63.8774	63.5

## Sheet: Figure 3f
Number of wipes	P5 = 60 mg									Soap only
0	111.614	98.013	90.0656	107.19	104.212	96.0189	103.863	98.7083	90.3152	104.174	105.211	103.242	88.6225	100.382	105.199	85.8105	101.991	105.369
5	40.2715	31.8801	38.1544	37.983	31.4805	35.528	35.0286	25.6182	31.4676	76.6829	64.9826	109.873	84.7813	71.5755	120.211	83.4225	72.4635	103.731
10	20.2211	5.15929	9.90192	23.034	6.80406	12.8162	19.6016	3.88676	8.18558	43.6906	35.9205	57.7339	52.4656	42.1851	65.0995	58.7759	49.5578	77.3999

## Sheet: Figure 3g
Control	P5	PE
99.2095	37.8317	104.743
103.219	13.2129	88.8763
97.4026	1.41163	99.0966
100.169	19.7064	100.621
