# Supplementary material for: Degradable poly(β-amino ester) microparticles for cleansing products and food fortification
Source: Nat Chem Eng. 2024 Dec 6;2(1):77–89. doi: 10.1038/s44286-024-00151-0 (PMC11782087; doi:10.1038/s44286-024-00151-0)
Supplement: Supplementary file 6 — Statistical source data. [file 44286_2024_151_MOESM6_ESM.xlsx]

## Sheet: Figure 4a
P5-VA	P4-VA	P3-VA	Free VA
78.5233	69.8007	51.9904	7.05263
82.4656	73.9463	43.4065	4.03456
83.376	70.2085	38.3832	6.05522
85.8942	65.2001	43.1204	4.36253
	63.0673	47.4911	5.89332
	74.6321	40.8053	6.02923
			6.35941
			5.98928

## Sheet: Figure 4b
Hours	SGF (37°C)						RT water (25°C)						Boiling water (100°C)
0	0	0	0	0	0	0	0	0	0	0	0	0	0	0	0	0	0	0
0.083	86.8653	88.4853	85.8263	87.2805
0.167	88.6042	89.8704	92.5655
0.333	95.4344	94.4604	94.5571
0.5	98.7656	99.704	99.3743	99.5369	99.4336	99.5803	0.036315	0.139483	0.07034	0.048544	0.184218	1.40626	0.051321	0.141384	0.064582	0.017883	0.144193	0.022616
1	99.3129	99.3785	99.0976	99.2964	98.4176	98.9584	0.437932	0.254806	0.298585	0.383788	2.44072	1.41793	0.223443	0.219466	0.077993	0.043256	0.251058	0.067626
2	99.431	98.9509	99.5096	99.4255	99.4402	99.4082	0.479049	0.766968	0.311649	0.492087	2.57511	1.64374	1.21607	1.53948	1.48017	7.98321	1.94807	2.0227

## Sheet: Figure 4c
Free VA	VA MP	VA MP in BC
0	70.9675	32.3084
0	65.7068	48.3069
0	66.1495	34.4935
0		51.1653

## Sheet: Figure 4d
Free VA	VA MP	VA MP + BHT	VA MP + high VA	VA MP + VE
0	20.8777	19.2058	39.301	16.2275
0	19.2293	17.5102	35.7531	16.8382
0	20.6601	18.3114	36.1017	15.7929
0	20.5435	19.5499	37.8105	17.4844

## Sheet: Figure 4e
P5-VA	P4-VA	P3-VA	Free VA
78.5233	69.8007	43.4065	5.89332
82.4656	73.9463	43.1204	6.02923
83.376	70.2085	47.4911	6.35941
85.8942	65.2001	40.8053	5.98928
