# Supplementary material for: Degradable poly(β-amino ester) microparticles for cleansing products and food fortification
Source: Nat Chem Eng. 2024 Dec 6;2(1):77–89. doi: 10.1038/s44286-024-00151-0 (PMC11782087; doi:10.1038/s44286-024-00151-0)
Supplement: Supplementary file 7 — Statistical source data. [file 44286_2024_151_MOESM7_ESM.xlsx]

## Sheet: Figure 5a
PAE	PE	PMA	PMMA	PS
441.9	366.7	476.8	531.7	499.5

## Sheet: Figure 5b
	RMSF (0.1nm)
	Mean	SD	N
PAE	1.16	0.56	100
PE	1.26	0.33	100
PMA	2.62	1.03	100
PMMA	2.3	0.9	100
PS	1.89	1.07	100

## Sheet: Figure 5d
5-mer	50-mer
98.1579	98.7719

## Sheet: Figure 5e
5-mer	50-mer
81.3351	91.358

## Sheet: Figure 5f
500 K	5-mer	50-mer
	14.6	7.98
	14.5	8.19
	14.5	8.06
	14.6	7.75
	14.4	8.03
	14.8	7.26
	15	6.97
	14.7	7.26
	14.9	7.03
	14.5	7.37
	14.3	7.69
	14.1	7.9
	13.7	8.54
	13.5	8.9
	13.6	8.29
	13.3	8.65
	13.2	8.82
	12.9	9.2
	12.6	8.97
	12.3	9.33
	12.1	9.43
	12	9.56
	11.9	9.69
	12.1	9.41
	12	9.54
	11.8	9.63
	11.8	9.61
	11.9	9.68
	11.9	9.55
	11.9	9.5
	12	9.45
	12.3	9.51
	11.9	9.31
	12.1	9.34
	11.9	9.16
	12	9.13
	11.9	9.18
	11.8	9.06
	11.7	9.02
	12	9.1
	12	9.05
	11.8	8.9
	11.8	8.85
	11.7	8.72
	11.6	8.66
	11.5	8.59
	11.6	8.6
	11.5	8.55
	11.5	8.61
	11.5	8.56
	11.4	8.42
	11.6	8.4
	11.6	8.26
	11.9	8.3
	12.1	8.44
	12.2	8.58
	12.4	8.65
	12.5	8.85
	12.6	8.89
	12.4	9.2
	12.4	9.09
	12	9.2
	11.1	9.23
	10.4	9.19
	11.1	9.17
	10.3	9.15
	10	9.1
	9.37	9.08
	9.21	9.17
	8.94	9.2
	8.86	9.38
	8.38	9.46
	8.34	9.68
	9.16	9.54
	9.09	9.76
	10.3	9.98
	10.2	10.4
	10.3	10.8
	10.4	11.5
	10.4	11.3
	10.4	11.9
	10.6	12.8
	10.4	11.8
	10.5	12.3
	10.6	12.2
	10.7	12.2
	10.7	12.3
	10.9	12.4
	11.1	12.6
	10.8	12.7
	11	12.9
	11.1	12.8
	11.6	13.1
	12	13
	12.5	13.2
	12.9	12.9
	13.2	13
	13.7	12.8
	13.1	12.9
	13.5	12.7
	14.3	12.6
	14.9	12.4
	15.5	12
	16.5	11.2
	16.6	11
	16.8	11.1
	18	10.8
	17	10.7
	17.7	10.4
	17.8	9.89
	18.2	9.69
	17.7	9.8
	16.5	9.75
	15.6	9.89
	16.5	9.89
	15.6	10
	15.2	9.96
	14.4	10.3
	14	10.3
	13.3	10.5
	13	10.6
	12.5	10.8
	12.2	10.9
	13.1	10.6
	12.8	10.8
	12	11.1
	11.7	11.2
	11.4	11.3
	10.8	11.3
	10.6	11.4
	10.8	11.5
	10.6	11.7
	10.5	11.6
	10.4	11.8
	10.1	11.9
	9.81	12
	9.49	12.1
	9.23	12
	9.28	11.9
	9.49	12.1
	9.55	12.1
	9.33	12
	9.35	12.1
	9.45	11.9
	9.52	12
	9.57	11.7
	9.88	11.6
	9.95	11.4
	9.67	11.9
	9.74	11.6
	10.8	11.2
	10.9	11
	10.8	10.8
	10.8	10.4
	10.5	10.5
	11	10.4
	11.3	10.2
	10.9	10.4
	11.1	10.2
	10.8	10.2
	10.6	10.2
	10.6	10.1
	10.1	10
	9.99	9.86
	10.5	9.85
	10.3	9.7
	9.95	9.68
	9.93	9.8
	9.66	9.79
	9.64	9.84
	9.53	9.91
	9.43	10
	9.39	10.1
	9.8	10
	9.79	10.1
	9.62	10.1
	9.89	10.2
	9.94	10.2
	10.1	10.2
	9.74	10.2
	10.3	10.2
	10.6	10.4
	10.1	10.1
	10.2	10.2
	9.42	10
	9.05	10
	8.26	9.64
	7.23	9.75
	6.93	9.75
	7.83	9.57
	7.57	9.54
	7.08	9.57
	7.08	9.57
	7.15	9.77
	6.95	9.73
	6.86	9.81
	6.9	9.77
	6.85	9.9
	6.57	9.91
	6.51	10
	6.35	9.97
	6.49	10.1
	6.39	10.2
	6.5	10.4
	6.74	10.2
	6.82	10.4
	6.95	10.7
	7.2	10.2
	7.26	10.4
	7.5	10.1
	7.48	10.2
	7.44	10
	7.28	10.2
	7.25	10.2
	7.55	10
	7.54	10.1
	7.32	10.1
	7.4	10.2
	7.51	10
	7.64	10
	7.73	9.85
	8.04	9.85
	7.84	9.71
	7.66	9.91
	7.51	9.76
	11.4	9.57
	11.7	9.53
	11.7	9.48
	11.9	9.16
	12.1	9.02
	12	8.93
	12.1	8.82
	12.2	8.63
	12.3	8.51
	12.5	7.92
	12.5	7.84
	12.6	7.6
	12.7	7.51
	12.8	7.46
	12.4	7.39
	12.5	7.35
	12.6	7.17
	12.6	7.18
	12.4	7.05
	12.4	6.93
	12.2	6.83
	12	7.07
	11.8	7.01
	12.2	6.42
	12	6.37
	11.6	6.45
	11.3	6.2
	11.3	6.06
	11	5.86
	11.3	5.65
	10.8	6.08
	10.9	6.57
	10.9	6.01
	10.9	6.3
	11.4	6.34
	11.7	6.19
	11.4	6.36
	11.3	6.48
	11.5	6.45
	11.7	6.18
	11.9	6.09
	11.6	6.23
	11.4	6.43
	11.2	6.43
	11.1	6.6
	11	6.52
	11	6.71
	11	6.7
	10.9	6.69
	10.9	6.67
	10.8	6.83
	10.8	7.05
	10.7	7.09
	10.6	7.3
	10.5	7.4
	10.7	7.59
	10.7	7.85
	10.7	7.84
	10.7	7.95
	10.6	7.93
	10.5	7.8
	10.3	7.81
	10.4	7.82
	10.5	7.92
	10.2	8.03
	10.3	8.07
	10.3	7.92
	10.5	8.09
	10.5	8.22
	10.6	8.26
	10.6	8.27
	10.7	8.34
	10.7	8.4
	10.7	8.63
	10.7	8.72
	12.7	8.78
	12.9	8.9
	12.9	8.72
	13.2	8.51
	13.4	8.32
	13.6	8.44
	14	8.44
	14	8.26
	14.1	8.27
	14.2	8.09
	14	8.07
	13.8	7.82
	13.2	7.69
	12.8	7.79
	13.2	8.1
	12.9	8.19
	12.6	7.88
	12.1	7.97
	11.9	7.98
	11.5	7.79
	11.4	7.78
	11.4	7.62
	11.4	7.68
	11.2	7.85
	11.1	7.87
	11.1	7.61
	11.2	7.49
	10.9	7.4
	10.6	7.19
	10.9	7.24
	10.4	7.02
	10	6.91
	10.5	7.01
	10.2	6.92
	10.4	7.03
	10.6	7.18
	10.6	7.7
	11.2	8.17
	11.5	8.38
	11	8.1
	11.3	8.31
	11.6	8.46
	12	8.64
	12.5	8.69
	13.1	8.85
	14	8.96
	14.3	9.34
	15.3	9.43
	14.5	8.9
	15.5	9.01
	16.8	9.41
	17.5	9.4
	18.3	9.55
	19.8	9.66
	19.7	10.2
	18.7	9.51
	18.4	9.49
	17.3	9.91
	18.1	9.88
	17.1	10.5
	9.26	10.8
	9.03	11
	8.86	11.1
	8.64	11.2
	8.78	11.1
	8.48	11.2
	8.25	11.2
	8.62	11.4
	8.46	11.6
	8.71	11.8
	8.9	12
	8.9	12.3
	9.2	12.6
	9.44	12.1
	9.24	12.5
	9.49	12.9
	9.43	13
	9.77	13.3
	9.84	13.8
	10.1	14
	10.2	14
	10.2	14.6
	10.3	14.3
	10.4	14.7
	10.6	15.2
	10.7	15.5
	10.9	15.6
	10.8	15.5
	10.8	15.4
	10.5	15.4
	10.4	15.4
	10.5	15.4
	9.85	15.4
	9.84	15.2
	9.3	15.2
	9.37	15
	9.18	14.9
	9.26	14.5
	9.33	15.1
	9.34	14.8
	9.42	14.5
	9.35	14.3
	9.43	14.2
	9.38	13.8
	9.5	13.5
	9.54	13.6
	9.76	13.7
	9.88	13.2
	9.39	13.4
	9.54	13.3
	9.85	13.5
	9.74	13.5
	9.98	13.6
	10.3	13.7
	10	13.7
	10.7	13.8
	11.5	13.8
	10.6	14
	11.2	14
	11.3	14
	11.2	13.9
	11.5	13.9
	11.3	13.8
	11.1	13.9
	11.3	13.7
	11	13.6
	11	13.5
	10.9	13.2
	10.9	12.8
	10.7	12.7
	10.6	13
	10.4	13
	10.3	12.9
	10.7	12.9
	10.6	12.6
	10.5	12.6
	10.3	12.4
	10.1	12.4
	9.93	12.5
	9.98	12.3
	9.97	12.3
	9.92	12.4
	10.1	12.5
	10.2	12.5
	10.5	12.7
	10.3	12.7
	10.3	12.6
	10	12.6
	9.84	13
	10.2	13
	10	12.8
	9.8	12.6
	9.65	12.5
	9.54	12.4
	9.41	12.3
	9.3	12.5
	9.42	12.7
	9.31	12.4
	9.12	12.6
	8.99	12.5
	8.95	12.5
	8.96	12.4
	8.83	11.9
	8.63	11.6
	8.48	11.9
	8.68	11.6
	8.76	11.4
	8.59	11.2
	8.65	11
	8.63	10.9
	8.57	10.7
	8.68	10.7
	8.85	10.6
	8.96	10.7
	8.75	10.6
	8.86	10.3
	8.85	10.2
	8.96	10.1
	8.88	9.8
	8.94	9.72
	8.78	9.56
	8.68	9.65
	8.65	9.28
	8.86	9.33
	8.83	9.42
	8.68	9.77
	8.53	10
	8.2	10.4
	7.81	10.6
	7.81	10
	7.84	10.2
	7.89	10.4
	7.93	10.5
	7.95	10.5
	8.16	10.6
	8.23	10.6
	8.31	10.7
	8.36	10.8
	8.59	10.7
	8.82	10.8
	9.05	10.9
	8.92	10.8
	9.12	10.9
	9.24	10.8
	9.59	10.8
	9.74	10.8
	10.1	11.1
	10.5	10.8
	9.79	10.9
	10.2	10.9
	14.1	11
	13.9	10.9
	13.4	10.8
	12.8	10.8
	12.5	10.8
	12.6	10.9
	12.5	10.7
	12.3	10.8
	12.2	10.7
	11.7	10.8
	11.6	10.5
	11.5	10.7
	11.3	10.6
	11.3	10.6
	11.5	10.5
	11.5	10.7
	11.3	10.8
	11.3	11
	11.2	11.5
	11.2	11.9
	10.9	11.7
	10.8	12.5
	10.6	12.1
	10.7	12.6
	10.5	13.3
	10.2	13.8
	9.89	13.9
	9.8	13.9
	9.62	14
	9.55	13.7
	9.63	13.8
	9.69	13.8
	9.58	13.6
	9.63	13.5
	9.6	13.4
	9.55	13
	9.77	12.7
	9.84	12.3
	9.61	12.9
	9.26	12.6
	8.98	12.2
	9.27	11.8
	8.99	11.5
	8.79	10.9
	8.91	10.6
	8.63	10.7
	8.59	10.9
	8.41	10.4
	9.03	10.5
	8.82	10
	8.62	9.95
	8.6	9.77
	8.61	9.33
	8.4	9.2
	8.43	9.5
	8.48	9.36
	8.68	9.01
	8.53	8.85
	8.67	8.76
	8.73	8.61
	8.74	8.47
	8.86	8.45
	9.2	8.39
	9.41	8.59
	9.19	8.53
	9.43	8.41
	9.41	8.59
	9.68	8.74
	9.72	8.92
	9.99	8.95
	10	9.04
	10.2	9.25
	10.3	9.02
	9.94	9.11
	10	8.89
	10.7	8.75
	10.6	8.69
	10.7	8.33
	10.9	8.2
	11.2	8.76
	10.9	8.65
	11.1	8.28
	11.2	8.18
	11.2	8.17
	11.4	8.03
	11.6	8
	11.6	8.31
	11.4	8.24
	11.2	7.8
	11.3	7.77
	11	7.87
	10.9	7.93
	10.7	7.9
	10.3	7.88
	10.3	8.08
	10	7.89
	10.1	7.92
	9.9	8.08
	9.92	8.09
	9.82	8.19
	9.7	8.26
	9.77	8.26
	9.82	8.5
	9.92	8.63
	10.2	8.13
	9.79	8.27
	9.95	8.35
	9.98	8.52
	10	8.44
	10.3	8.37
	10.7	8.36
	10.9	8.66
	11.6	8.68
	12	8.22
	11.2	8.24
	11.5	8.51
	11.9	8.31
	12	8.39
	12.2	8.39
	12.3	8.54
	12.1	8.24
	12.2	8.34
	12.2	8.3
	12.2	8.31
	12.2	8.55
	12.3	8.78
	12.3	8.93
	12.5	9.15
	12.6	9.37
	12.9	9.25
	12.7	9.49
	13.2	9.34
	12.8	9.34
	13.1	9.37
	13.6	9.48
	14	9.36
	14.1	8.96
	13.8	8.92
	13.5	9.64
	14	9.57
	13.8	9.03
	13.6	8.96
	13.6	8.83
	13.5	8.69
	13.5	8.65
	13.2	8.84
	13	8.85
	12.9	8.9
	13.3	8.95
	13.2	8.97
	12.2	8.91
	12.2	8.84
	12.3	8.59
	12.2	8.56
	12	8.89
	12.4	8.86
	12.6	8.5
	12.2	8.53
	12.3	8.28
	12.1	8.25
	11.9	8.09
	11.9	7.88
	12	7.91
	11.9	8.39
	11.9	8.38
	11.9	8.14
	11.9	8.25
	11.9	8.34
	11.9	8.23
	12.1	8.18
	12.1	8.19
	12.5	8.29
	12.6	8.21
	12	8.37
	12.1	8.82
	12.5	8.83
	12.6	9.14
	12.7	9.45
	13	9.4
	12.7	8.92
	13.3	8.87
	13.8	9.13
	13.2	9.13
	13.5	8.87
	13.2	8.86
	13	8.45
	12.7	8.62
	12.1	8.31
	11.7	8.06
	12.3	7.77
	11.9	7.54
	11.5	7.68
	11.1	7.42
	10.9	7.12
	10.6	7.38
	10.4	6.8
	10.3	6.34
	10.2	6.91
	10.2	6.63
	10.1	6.96
	9.84	7.12
	9.68	7.3
	9.6	7.25
	9.58	7.28
	9.43	7.73
	9.71	7.78
	9.78	7.51
	9.65	7.58
	9.71	7.65
	9.44	7.81
	9.3	7.78
	9.23	7.9
	8.96	7.91
	8.87	8.1
	9.24	8.13
	9.13	8.1
	8.9	8.23
	8.92	8.18
	8.74	8.38
	8.76	8.63
	8.72	8.54
	8.7	8.74
	8.7	8.79
	8.78	8.86
	8.79	8.9
	10.7	8.84
	10.5	8.68
	10.4	8.54
	10.5	8.67
	10.7	8.64
	10.6	8.76
	10.8	8.67
	10.8	8.83
	10.9	9.05
	11.1	9.24
	11.4	9.7
	11.6	9.67
	11.8	9.89
	11.9	10.1
	11.7	10.4
	11.8	6.73
	11.9	6.67
	11.9	6.19
	11.8	5.92
	12	6.11
	12	6.09
	12	6.2
	12	6.3
	12.2	6.33
	12.3	6.45
	12.2	6.24
	12.2	6.56
	12.3	6.77
	12.5	6.88
	12.4	6.56
	12.7	6.67
	13.2	6.72
	12.7	6.91
	13	6.98
	13	7.17
	13	7.26
	12.9	7.5
	13	7.57
	13.1	7.4
	13	7.49
	13.1	7.73
	13	7.85
	13.3	8.05
	13.3	8.43
	13.5	8.4
	13.4	8.59
	13.4	9.05
	13.3	8.56
	13.7	8.86
	13.6	8.89
	13.6	8.95
	13.5	8.85
	13.4	8.81
	13.1	8.87
	13	9.14
	13	9.18
	13.1	8.97
	13	9.05
	13	8.8
	13	8.83
	12.9	8.57
	13	8.49
	13.1	8.28
	13.1	8.56
	12.9	8.36
	12.9	7.95
	12.9	7.63
	12.9	7.39
	12.7	7.06
	12.8	7.12
	12.5	7.1
	12.4	7.1
	12.2	7.18
	12.8	7.16
	12.7	7.19
	12.1	7.18
	12	7.23
	12	7.2
	11.9	7.22
	11.9	7.38
	11.9	7.4
	12.2	7.25
	11.8	7.33
	11.9	7.16
	11.7	7.22
	11.7	7.08
	11.5	7.36
	11.5	7.26
	11.6	7.06
	11.5	6.98
	11.6	7.08
	11.5	7.21
	11.7	7.05
	11.4	7.18
	11.5	7.25
	11.2	7.45
	10.8	7.81
	10.5	7.65
	11.5	7.89
	11.2	8.07
	10.5	8.06
	10.3	8.32
	10.2	8.6
	10.1	8.7
	10	8.6
	10.1	8.72
	10.1	8.79
	10	8.97
	10	9.12
	9.87	9.34
	9.8	9.28
	9.53	9.37
	9.6	9.28
	9.74	9.45
	9.69	9.37
	9.83	9.43
	9.72	9.38
	9.79	9.34
	9.94	9.19
	9.93	9.23
	10.1	9.21
	10.2	9.43
	10.4	9.22
	10.1	9.32
	10.4	9.36
	10.5	9.32
	10.7	9.25
	11	8.85
	11.6	8.54
	11.6	8.96
	12	8.66
	12.7	8.39
	12.2	8.19
	12.6	7.91
	12.9	7.78
	13.1	7.53
	13	7.7
	13	7.45
	13.1	7.28
	13.1	7.07
	13.1	6.91
	13	6.8
	13.1	6.72
	13.1	6.5
	13.2	6.57
	13.2	6.39
	13.2	6.47
	13	6.39
	13.3	6.38
	13.2	6.23
	9.74	6.29
	9.8	5.92
	10.2	5.81
	10.2	5.8
	10.1	5.79
	10.2	5.81
	11	5.57
	10	5.63
	10.5	5.63
	10.7	5.56
	11	5.7
	11	5.92
	10.5	5.66
	10.5	5.67
	11.2	5.4
	11.2	5.24
	10.9	5.26
	10.9	5.14
	10.8	5.02
	10.9	5.15
	10.9	4.87
	11.1	4.94
	11.1	4.84
	10.9	4.81
	11	4.94
	11.2	5.25
	11.3	5.04
	11.4	5.15
	11.7	5.17
	11.5	4.89
	12	4.92
	12.6	4.92
	12.1	5.14
	12.4	5.29
	12.4	5.39
	12.2	5.34
	12.3	5.84
	12.1	5.93
	11.9	5.11
	12	5.24
	11.8	5.72
	11.8	5.7
	11.7	5.79
	11.8	6.19
	11.8	6.08
	12	6.32
	12	7.04
	12.2	6.03
	12.1	6.42
	12.2	6.06
	12.3	5.92
	12.4	5.87
	12.5	5.99
	12.6	6.05
	12.9	5.89
	12.5	5.99
	12.6	5.96
	12.6	6.11
	12.6	6.12
	12.9	6.25
	13.1	6.22
	13.3	6.41
	13.5	6.41
	13.6	6.2
	13.5	6.22
	13.7	6.29
	13.7	6.32
	14	5.89
	14.1	5.5
	14.3	5.67
	14.2	5.23
	14.5	5.22
	14.4	5.23
	14.3	5.31
	14.3	5.8
	13.8	6.32
	13.6	6.4
	13.4	6
	13.1	5.84
	13.4	6.41
	13.2	6.26
	13.2	5.98
	13.5	5.85
	13.4	5.85
	13.5	5.76
	13.3	5.74
	13.4	5.77
	13	5.88
	12.8	5.88
	13.1	5.96
	12.9	5.97
	12.7	5.97
	12.5	6.07
	12.2	5.94
	12	5.89
	11.4	5.75
	11.2	5.94
	10.7	5.45
	11.2	5.5
	10.7	5.22
	9.97	5.22
	9.48	5.16
	9.19	5.4
	9.01	5.51
	9.41	5.26
	8.91	5.41
	8.78	5.39
	9.26	5.62
	9.18	5.5
	9.91	5.7
	10.3	5.55
	10.7	5.59
	10.9	5.51
	10.9	5.76
	10.8	5.68
	10.8	5.52
	11	5.57
	11	5.54
	11	5.54
	11.1	5.59
	11.3	5.52
	11.3	5.6
	11.3	5.56
	11.5	5.58
	11.5	5.65
	11.5	5.79
	11.6	5.83
	11.5	5.8
	11.4	5.9
	11.4	5.82
	11.3	5.91
	11.2	5.9
	11.3	5.97
	11.2	6.02
	11	6.07
	11	6.11
	11	6.26
	10.9	6.33
	10.8	6.28
	11	6.38
	10.9	6.51
	10.8	6.52
	10.8	6.53
	10.7	6.56
	10.7	6.83
	10.4	6.45
	10.4	6.59
	10.2	6.59
	10.5	6.61
	10.3	6.82
	11.1	6.98
	11.2	6.97
	11.2	7.22
	11.3	7.38
	11.4	7.12
	11.4	7.29
	11.6	7.25
	11.6	7.58
	11.7	7.57
	11.8	7.82
	11.7	7.87
	11.6	8.17
	11.5	8.28
	11.6	7.9
	11.8	8
	11.9	8.4
	11.7	8.46
	11.8	8.56
	12	8.52
	12.1	8.46
	12.4	8.65
	12.7	8.87
	13	8.64
	12.6	8.78
	12.9	8.84
	13.3	8.93
	13.4	8.72
	13.3	8.59
	12.9	8.57
	12.6	8.27
	12.9	8.23
	13.1	8.15
	12.6	7.86
	12.7	7.58
	12.2	7.53
	12.1	7.15
	12	6.95
	11.7	6.57
	11.5	7.31
	11.8	6.94
	11.6	6.43
	11.5	6.13
	11.3	6.02
	11	5.81
	10.9	5.88
	10.8	5.71
	10.8	6.08
	10.5	5.73
	10.9	5.9
	10.6	6.12
	10.4	6.26
	10.3	6.24
	10.2	6.46
	10	6.59
	10.1	6.44
	9.93	6.55
	10	6.57
	9.86	6.76
	9.86	6.91
	9.94	7.13
	9.94	7.25
	9.91	7.38
	9.55	7.57
	9.31	7.63
	9.6	7.82
	9.34	8.1
	9.2	8.32
	9.04	8.49
	8.82	8.79
	8.76	8.72
	8.61	9.2
	8.68	9.88
	8.6	9.27
	8.46	9.67
	8.33	9.63
	10.2	9.66
	10.3	9.48
	10.7	9.31
	11.4	9.31
	11.4	9.35
	11.8	9.34
	12.6	9.2
	11.9	9.25
	12.4	9.15
	12.5	9.13
	12.6	9.08
	12.5	9.13
	12.3	9.23
	12.2	9.12
	12.4	9.22
	12.4	9.39
	12.2	9.58
	12.2	9.5
	12	9.56
	12	9.44
	11.7	9.63
	11.7	9.97
	11.5	9.54
	11.7	9.73
	11.6	9.58
	11.5	9.53
	11.4	9.32
	11.2	9.05
	10.8	8.73
	10.4	8.76
	10.7	8.49
	11	8.44
	10.3	8.27
	10.5	8.22
	10.3	8.03
	10.5	8.11
	10.5	8.1
	10.3	8.22
	10.2	8.23
	10.4	8.37
	10.2	8.38
	10.1	8.4
	9.94	8.12
	9.69	7.72
	9.69	7.56
	9.33	7.8
	9.54	7.78
	9.26	7.63
	9.24	7.55
	9.01	7.12
	9.08	6.94
	9.04	6.84
	8.85	6.63
	8.88	6.54
	8.63	6.6
	9.25	6.5
	9.78	6.34
	9.18	6.33
	9.49	6.3
	8.99	6.35
	8.74	6.2
	8.81	6.44
	8.55	6.39
	8.4	6.32
	8.57	6.24
	8.43	6.27
	8.27	6.21
	8.16	6.02
	8.08	5.75
	7.96	5.63
	7.81	5.74
	7.96	5.78
	7.88	5.59
	7.63	5.59
	7.55	5.35
	8.5	5.33
	8.73	5.44
	8.9	5.25
	9.21	4.98
	9.16	5.42
	9.53	5.25
	10.2	5.03
	9.6	5.03
	9.97	5.02
	10.2	5.19
	10.4	5.16
	10.5	5.45
	10.6	5.46
	10.8	5.15
	11.1	5.16
	11.3	5.24
	11.2	5.55
	11.5	5.54
	11.6	5.77
	11.9	5.69
	12	6.11
	12	6.4
	12.1	6.13
	12.2	6.32
	12.3	6.29
	12.4	6.33
	12.3	6.39
	12.1	6.2
	11.6	6.06
	11.6	6.06
	11.3	5.95
	10.9	5.84
	11	5.87
	10.6	5.54
	10.1	5.62
	10.1	5.32
	10.1	5.25
	10.6	5.1
	10.8	5.58
	10.3	5.4
	10.6	5.1
	10.8	5.16
	11.2	5.18
	11.4	5.34
	11.7	5.21
	12	5.47
	11.8	5.8
	12.1	5.3
	12.5	5.49
	12.7	5.34
	12.7	5.44
	12.8	5.34
	12.9	5.15
	13	5.15
	13.4	5.58
	12.9	5.53
	13	5.29
	13.1	5.37
	13.1	5.17
	13.3	5.24
	13.5	5.16
	13.6	5.43
	13.4	5.42
	13.3	5.18
	13.5	5.2
	13.4	5.33
	13.2	5.38
	13	5.63
	12.7	5.71
	12.5	5.76
	12.1	5.78
	11.9	6.35
	11.6	5.78
	11.9	6.11
	11.5	6.31
	16.3	6.49
	16.1	6.45
	15.6	6.79
	15.1	6.97
	14.5	6.56
	15.3	6.75
	15.1	6.82
	14.9	6.93
	14.8	7.07
	14.2	7.29
	13.7	7.56
	13.5	7.74
	12.6	8.07
	12.4	7.94
	13.4	8.28
	13.1	8.8
	12.5	8.96
	12.4	9.53
	12.1	10.5
	12	10.8
	11.7	11
	11.7	12.2
	11.7	11.4
	11.6	12.1
	11.5	13
	11.4	13.4
	11.4	13.8
	11.4	13.8
	11.5	13.9
	11.5	14.1
	11.8	14.2
	12.1	14.1
	12.1	14.3
	12.3	14
	12.4	14
	12.2	13.7
	12.3	13.7
	12.1	13.6
	11.9	13.7
	11.8	13.6
	11.7	13.7
	11.5	13.6
	11.3	13.3
	10.8	12.8
	10.7	12.6
	10.3	12.7
	10.2	12.6
	9.92	12.4
	10.4	12.3
	10.1	11.8
	9.86	11.7
	9.8	11.4
	9.76	11.1
	9.86	10.7
	9.68	10.9
	10.3	10.6
	10.9	10.5
	10.4	10.3
	10.8	9.97
	10.7	9.78
	10.3	9.43
	10.2	9.32
	9.69	9.03
	9.4	9.32
	9.56	9.01
	9.24	8.66
	9.01	8.39
	8.81	8.28
	8.67	8.09
	8.64	7.8
	8.46	8.11
	8.34	8.48
	8.44	7.73
	8.84	7.92
	8.95	7.53
	9.15	7.42
	9.33	7.28
	9.24	7.4
	9.6	7.3
	9.9	7.16
	10.2	7.04
	10.6	7.11
	10.8	7.08
	11.2	7.02
	11.8	6.97
	11.8	6.8
	12.2	6.98
	12.4	6.94
	12.5	6.78
	12.2	6.72
	12.4	6.7
	12.5	6.77
	12.6	6.7
	12.5	6.82
	12.5	6.64
	12.3	7.01
	12.3	7.26
	12.1	6.85
	12.5	6.94
	12.3	6.48
	12.2	6.17
	12.2	6.06
	11.9	6.02
	11.3	5.8
	11	5.6
	11.4	5.37
	11.1	5.35
	11	5.11
	10.8	4.94
	10.2	4.91
	9.89	4.92
	9.82	4.97
	9.75	5.11
	9.76	5.16
	9.72	5.23
	9.77	5.26
	9.68	5.16
	9.87	5.39
	9.84	5.54
	9.95	5.6
	9.86	5.66
	9.91	6.42
	9.9	5.7
	9.85	6.1
	9.83	6.3
	9.79	6.47
	9.75	6.47
	9.85	6.79
	9.79	6.88
	9.78	6.64
	9.88	6.73
	10.2	6.81
	9.87	7.06
	10	7.16
	10	7.36
	10	7.4
	10.1	7.73
	10.2	7.9
	10.3	7.46
	10.4	7.61
	10.6	7.94
	10.4	8.15
	10.6	8.25
	10.5	8.42
	10.7	8.36
	10.6	8.24
	10.9	8.48
	10.9	8.04
	10.5	8.17
	10.4	7.98
	14.6	8
	14.8	7.76
	15.1	7.75
	15.4	7.77
	15.4	7.65
	15.5	7.69
	16.2	7.6
	15.5	7.75
	15.9	7.7
	15.8	7.67
	16.1	7.55
	15.8	7.64
	15.2	7.54
	14.8	7.54
	15.2	7.41
	14.9	7.27
	14.6	6.91
	14.4	6.87
	14.4	6.71
	14.3	6.72
	14.3	6.69
	14.5	6.85
	14.5	6.65
	14.3	6.75
	14.3	6.92
	14.5	7.16
	14.6	7.31
	14.7	7.43
	14.6	7.35
	14.5	7.12
	14.9	7.03
	15.2	7.08
	15	6.95
	15.3	6.68
	15.5	6.48
	15.4	6.28
	15.2	6.17
	14.8	6.06
	14.6	6.28
	15.1	6.17
	14.9	5.96
	14.7	6.04
	14.6	6.02
	14.6	5.88
	14.6	6.02
	14.6	5.7
	14.8	5.67
	14.8	5.67
	14.7	5.57
	14.8	5.52
	15	5.67
	14.9	5.86
	15	6.48
	15	6.95
	14.9	6.6
	15.2	7.07
	15.7	7.15
	15.1	7.74
	15.4	8.13
	15.3	8.7
	15.2	9.24
	15.3	9.58
	15.3	10
	15.3	9.53
	15.2	9.96
	15.2	10.7
	15.2	10.6
	15.2	10.3
	15.1	9.79
	15.1	9.54
	14.8	9.81
	14.8	9.82
	14.5	9.48
	14.7	9.47
	14.5	8.9
	15	8.62
	15	8.45
	14.8	7.95
	14.1	7.82
	14.1	8.19
	13.6	8.1
	13.2	7.74
	13.2	7.7
	12.9	7.43
	12.8	7.46
	13	7.33
	13	7.22
	13.6	7.1
	13.9	7.4
	13.1	7.25
	13.4	8.4
	13.7	8.5
	13.9	8.37
	14	8.04
	14.2	7.96
	14.3	8.03
	14.7	7.8
	14.7	7.93
	14.3	7.79
	14.4	7.63
	14.8	7.53
	14.8	7.48
	14.9	7.48
	14.8	7.6
	14.7	7.47
	15.1	7.63
	15.5	7.48
	15	7.76
	15.3	7.63
	15.1	7.86
	15.1	7.74
	15.2	7.71
	15.5	7.58
	15.7	7.85
	15.3	7.7
	15.6	7.42
	15.7	7.29
	16	7.2
	16	7.05
	16.3	6.85
	16.4	7.1
	16.6	7.2
	16.7	6.92
	16.6	7
	16.7	6.76
	17.1	6.62
	17.3	6.49
	17.5	6.18
	17.8	6.05
	18.1	6.48
	17.8	6.33
	18.2	6.08
	18	6.01
	18.2	5.96
	18.5	5.91
	18.6	5.87
	18.8	6.06
	18.7	6.06
	18.7	5.88
	19.1	5.89
	19.2	6
	19	5.95
	18.9	5.87
	18.9	5.75
	18.8	5.91
	18.7	5.85
	18.7	6.22
	18.6	6.03
	18.5	6.27
	18.4	6.7
	12.2	6.98
	12.3	7.01
	12.1	7.11
	11.7	7.19
	11.7	7.21
	11.8	7.26
	11.6	7.23
	11.8	7.39
	11.7	7.3
	11.5	7.43
	11.3	7.37
	11.3	7.38
	11.1	7.48
	10.9	7.52
	11.3	7.6
	11.2	7.61
	11	7.55
	11	7.49
	11	7.27
	11	7.23
	10.7	7.15
	10.5	7.3
	10.4	6.95
	11.1	7
	11.1	6.76
	10.8	6.69
	10.9	6.52
	10.9	6.4
	11.7	6.34
	11.7	6.2
	12	6.15
	12.5	6.04
	12.1	6.13
	12.5	5.98
	12.4	6.03
	12.3	5.82
	11.7	5.82
	11.1	5.91
	10.7	6.02
	10.9	6.14
	10.4	6.2
	10.3	6.21
	10	6.17
	9.95	5.85
	9.89	5.74
	9.91	5.74
	10.3	6.05
	10.4	5.54
	9.78	5.72
	9.88	5.64
	10.3	5.78
	10	5.76
	9.83	5.71
	9.34	5.65
	9.13	5.5
	9.41	5.44
	9.66	5.46
	9.09	5.5
	9.19	5.51
	8.86	5.62
	8.84	5.51
	8.88	5.73
	9.37	5.71
	9.65	5.46
	9.09	5.43
	9.4	5.48
	9.56	5.51
	9.8	5.45
	9.99	5.33
	10.2	5.49
	10.1	5.27
	10.3	5.33
	10.2	5.37
	10.2	5.39
	10.1	5.66
	9.42	5.78
	9.92	5.96
	10.2	6.33
	10.9	6.58
	10.9	6.4
	11.2	6.64
	11.9	6.69
	11.3	6.92
	11.8	7.08
	11.9	7.36
	12.1	7.41
	12.1	7.35
	12.2	7.46
	12.3	7.79
	12.3	7.85
	12.4	7.88
	12.3	8.09
	12.4	8.09
	12.4	8.1
	12.4	7.89
	12.3	8.45
	12.4	8.91
	12.4	8.36
	12.4	8.61
	12.3	8.37
	12.4	8.23
	12.3	8.13
	12.2	7.78
	11.9	7.59
	11.7	7.69
	11.8	7.51
	11.9	7.4
	11.6	7.32
	11.6	7.05
	11.3	7.04
	11.2	6.79
	11.1	6.68
	11	6.48
	10.9	7.1
	11.1	6.94
	11	6.56
	10.9	6.6
	10.9	6.48
	11	6.34
	11	6.31
	11.4	6.15
	11.6	6.1
	12	5.93
	11.7	5.85
	12.1	5.69
	12.5	5.73
	12.7	5.62
	13	5.65
	12.9	5.66
	12.9	5.83
	12.8	5.85
	13.1	5.66
	12.6	5.73
	12.7	5.62
	12.7	5.65
	13	5.56
	12.8	5.6
	12.8	5.5
	12.8	5.53
	12.7	5.43
	12.7	5.49
	12.7	5.38
	12.8	5.31
	12.7	5.23
	12.7	5.27
	12.5	5.53
	12.5	6.06
	12.5	5.57
	12.7	5.8
	12.6	5.69
	8.61	5.59
	8.62	5.49
	8.52	5.55
	8.29	5.65
	8.39	5.47
	8.1	5.57
	8.19	5.43
	8.04	5.44
	8.02	5.37
	7.89	5.47
	7.99	5.38
	7.77	5.45
	7.99	5.46
	8.23	5.42
	7.97	5.45
	8.25	5.41
	8.18	5.37
	8.37	5.48
	8.5	5.65
	8.76	5.68
	9.04	5.79
	9.5	6.52
	9.91	5.79
	9.19	6.24
	9.6	6.57
	10.4	6.82
	10.6	6.92
	11	6.78
	11.4	6.76
	11.2	7.12
	11.5	7.05
	12.2	6.89
	11.2	6.9
	11.7	7.03
	11.7	7.11
	11.8	7.12
	11.9	7.16
	11.8	7.27
	11.8	7.3
	11.9	7.44
	11.9	7.53
	11.9	7.75
	11.8	7.92
	11.7	8.21
	11.8	8.21
	11.6	8.51
	11.5	9.14
	11.3	8.58
	11.6	8.91
	11.4	8.97
	11.1	8.97
	10.9	8.97
	10.8	8.91
	10.9	8.92
	11	8.78
	10.8	8.81
	10.9	8.79
	10.9	8.71
	10.9	8.65
	11.1	8.62
	11.1	8.31
	11.2	8.3
	11.1	8.17
	11.1	8.37
	11.1	8.22
	11	8.12
	11	8.15
	10.9	8.09
	10.8	7.97
	10.8	7.67
	10.5	8.04
	10.5	8.31
	10.3	7.71
	10.5	7.84
	10.4	7.45
	8.09	7.32
	8.31	7.06
	8.22	6.82
	7.88	6.77
	7.53	6.77
	7.59	6.71
	7.72	6.57
	7.05	6.56
	7.07	6.46
	6.13	6.46
	5.92	6.36
	5.76	6.43
	6.26	6.44
	6.51	6.62
	6.09	6.62
	6.35	6.56
	6.53	6.84
	6.71	6.94
	7.25	7.07
	7.54	7.28
	8.09	7.34
	8.52	7.69
	9.17	7.61
	8.5	7.74
	9.15	7.86
	10.1	7.85
	10.5	7.89
	10.5	7.94
	10.6	8.07
	10.5	7.89
	10.8	8.03
	11	7.91
	10.7	8.07
	10.9	7.88
	10.7	8.02
	10.7	7.7
	10.7	7.93
	10.7	7.75
	10.8	7.62
	10.9	7.43
	11	7.48
	11	7.55
	11.2	7.34
	11.4	7.11
	11.6	7.04
	11.7	7.12
	12	7.4
	12.2	7
	11.7	7.12
	11.9	7.06
	12.3	7.16
	12.5	7.05
	12.7	6.99
	13	6.9
	12.8	6.87
	13.7	6.8
	14.4	6.83
	13.7	6.87
	14.2	6.88
	14.1	6.88
	13.9	6.91
	13.8	7.1
	13.4	6.98
	13.2	6.95
	13.5	6.84
	13.3	6.86
	13.1	7.07
	13	7.06
	12.9	7.05
	12.9	6.96
	12.7	7.16
	12.8	7.46
	12.6	7.05
	12.4	7.21
	12.2	7.11
	8.73	7.03
	8.95	6.92
	9.01	6.67
	9.14	6.51
	8.97	6.74
	9.43	6.6
	9.9	6.44
	9.45	6.46
	9.79	6.41
	10	6.56
	9.92	6.4
	9.98	6.65
	10.1	6.53
	9.98	6.33
	9.71	6.2
	9.61	6.2
	9.76	6.2
	9.68	6.12
	9.69	6.23
	9.66	6.13
	9.55	6.73
	9.35	6.94
	9.36	6.75
	9.92	6.72
	9.93	6.1
	9.63	5.75
	9.63	5.74
	9.66	5.64
	9.87	5.55
	9.9	5.63
	10.2	5.55
	10.9	5.43
	10.4	5.48
	10.7	5.6
	10.9	5.74
	11	5.82
	11.1	5.97
	11.2	6.15
	11.2	6.14
	11.4	6.32
	11.4	6.47
	11.3	6.67
	11.5	6.87
	11.2	7.13
	11.2	6.92
	10.9	7.44
	11	8.1
	10.9	7.38
	10.8	7.8
	10.8	7.79
	10.7	7.66
	10.6	7.54
	10.6	7.24
	10.6	7.14
	10.3	7.49
	10.8	7.4
	11.2	7.08
	10.6	6.99
	10.9	6.88
	10.6	6.82
	10.4	6.67
	10.6	6.56
	10.9	6.51
	10.9	6.83
	10.5	6.74
	10.6	6.56
	10.8	6.63
	10.9	6.5
	11.1	6.38
	11.3	6.42
	11.4	6.6
	11.6	6.66
	11.8	6.74
	11.6	6.7
	11.8	6.62
	16.7	6.35
	17.2	6.36
	17.5	6.3
	17.8	6.26
	17.7	6.22
	18	6.21
	18.6	6.08
	17.8	6.02
	18.2	5.98
	17.9	6.11
	18	6.09
	17.5	6.3
	16.7	6.36
	16.2	6.33
	16.9	6.38
	16.4	6.5
	16	6.59
	15.6	6.7
	15.2	6.66
	14.8	6.48
	14.4	6.7
	14.3	7.02
	14	6.5
	14.2	6.65
	13.8	6.52
	13.5	6.63
	13.3	6.43
	13.1	6.57
	12.9	6.73
	13.4	6.44
	12.4	6.56
	12.1	6.5
	12.5	6.76
	12.2	6.64
	12.7	6.84
	13.1	6.73
	13.4	6.83
	14.1	6.78
	14.5	6.68
	14	6.63
	14.5	6.52
	14.6	6.43
	14.6	6.53
	14.7	6.53
	14.8	6.6
	14.8	6.46
	14.7	6.68
	14.6	6.4
	14.9	6.46
	14.8	6.46
	14.7	6.56
	14.6	6.43
	14.6	6.19
	14.5	6.14
	14.5	6.21
	14.5	6.13
	14.8	6.01
	14.5	6.08
	14.6	5.77
	14.6	5.71
	14.6	5.45
	14.4	5.68
	14.1	5.68
	13.9	5.39
[truncated: 8,633 more rows]
